# Supplementary material for: A Set of Novel Venom Proteins Enables Parasitoid Wasps to Exploit Older Hosts and Coexist with Competitors
Source: Adv Sci (Weinh). 2025 Nov 5;13(4):e12654. doi: 10.1002/advs.202512654 (PMC12822402; doi:10.1002/advs.202512654)
Supplement: Supplementary file 2 — Supporting Information [file ADVS-13-e12654-s004.xlsx]

## Sheet: Table S1
Table S1. The list of upregulated genes in Aj-parasitized wing discs at 6 h post-parasitization.
Gene ID	Log2(fold change)	PValue	FDR	Symbol
FBgn0035608	10.2308	0	0	blanks
FBgn0036690	12.1566	4.69362363549184e-322	2.25810233103513E-318	dilp8
FBgn0262972	7.53754	1.36957355953501e-313	4.39267892994864E-310	lncRNA:cherub
FBgn0033598	5.17384	2.51163e-229	4.83338e-226	Cpr47Eb
FBgn0031294	5.7639	7.4588e-208	1.19614e-204	IA-2
FBgn0032282	7.86965	1.89428e-204	2.27835e-201	CG7299
FBgn0267448	9.16801	1.624e-173	1.56262e-170	asRNA:CR45798
FBgn0267449	3.78802	1.71386e-147	1.37423e-144	WDY
FBgn0033268	6.38257	2.86087e-143	2.11748e-140	Obp44a
FBgn0005660	4.69048	2.27941e-141	1.56661e-138	Ets21C
FBgn0013305	3.76205	1.95126e-139	1.25167e-136	Nmda1
FBgn0011204	9.90796	7.39635e-124	3.95376e-121	cue
FBgn0086519	8.78272	2.89007e-118	1.46359e-115	Cpr47Eg
FBgn0267936	6.25221	5.394e-117	2.59506e-114	lncRNA:CR46216
FBgn0035495	8.759	1.48866e-114	6.82091e-112	CG14989
FBgn0033928	3.17597	2.09195e-112	8.75164e-110	Arc2
FBgn0031957	4.29702	2.68218e-112	1.07533e-109	TwdlE
FBgn0039226	4.86454	9.23772e-111	3.55541e-108	Ude
FBgn0038455	3.05037	1.59994e-107	5.92101e-105	CG14907
FBgn0286204	5.97769	1.62997e-104	5.80872e-102	ich
FBgn0263093	2.94744	1.80601e-102	5.99222e-100	CR43361
FBgn0034639	4.25933	1.59148e-101	5.10442e-99	CG15673
FBgn0037853	2.95487	2.60392e-100	8.08224e-98	CG14696
FBgn0015714	3.61284	1.19658e-99	3.59796e-97	Cyp6a17
FBgn0032955	2.78775	3.39327e-98	9.89395e-96	CG2201
FBgn0029639	6.86636	1.38483e-96	3.80711e-94	CG14419
FBgn0032946	5.57657	8.78576e-96	2.28477e-93	nrv3
FBgn0032297	3.04373	1.49587e-90	3.42696e-88	CG17124
FBgn0001257	3.48334	7.80105e-89	1.74562e-86	ImpL2
FBgn0032587	3.14981	1.55348e-88	3.39718e-86	CG5953
FBgn0011706	2.9884	6.1171e-82	1.27954e-79	rpr
FBgn0052029	2.7916	2.00956e-80	4.11405e-78	Cpr66D
FBgn0037766	3.03193	5.61435e-77	1.08043e-74	Teh1
FBgn0011288	2.5188	1.11811e-76	2.06893e-74	Snap25
FBgn0267635	3.32516	3.17811e-75	5.55995e-73	lncRNA:CR45973
FBgn0030309	2.40756	4.78167e-75	8.0718e-73	CG1572
FBgn0264489	2.37319	4.73273e-75	8.0718e-73	CG43897
FBgn0045038	8.93741	1.56007e-74	2.5881e-72	Proc
FBgn0052865	3.71949	2.03592e-73	3.26494e-71	lncRNA:alphagamma-element:CR32865
FBgn0035512	11.8718	6.32928e-71	9.66671e-69	Cpr64Ac
FBgn0013688	4.61646	1.01784e-70	1.50953e-68	srRNA
FBgn0002789	2.44822	4.99163e-70	7.2772e-68	Mp20
FBgn0004595	3.69574	4.34977e-69	6.15492e-67	pros
FBgn0262620	4.16565	4.63554e-69	6.46423e-67	lncRNA:CR43144
FBgn0051973	2.39599	1.63099e-68	2.21034e-66	Cda5
FBgn0041605	6.66498	5.24135e-68	6.90853e-66	cpx
FBgn0024912	2.45252	1.46392e-67	1.90349e-65	agt
FBgn0038017	2.30021	5.04117e-67	6.46748e-65	CG4115
FBgn0034312	2.25158	6.10761e-67	7.73255e-65	CG10916
FBgn0028550	2.54084	8.63521e-67	1.07906e-64	Atf3
FBgn0086758	3.52925	1.16645e-66	1.43893e-64	chinmo
FBgn0010482	2.31051	7.35534e-66	8.95862e-64	l(2)01289
FBgn0039464	2.60838	2.50876e-65	3.01741e-63	CG6330
FBgn0014863	2.65342	5.54807e-63	6.43176e-61	Mlp84B
FBgn0028527	2.13755	1.12634e-61	1.2902e-59	CG18507
FBgn0030558	7.592	1.93997e-61	2.19605e-59	CG1461
FBgn0026602	2.76347	4.54289e-61	5.08276e-59	Ady43A
FBgn0085354	2.41649	9.1505e-61	1.00052e-58	CG34325
FBgn0037487	2.64486	1.15336e-60	1.24693e-58	thw
FBgn0283471	2.64599	5.98166e-60	6.32478e-58	wupA
FBgn0001078	4.11165	7.44859e-58	7.46566e-56	ftz-f1
FBgn0263780	2.13369	7.96629e-58	7.90223e-56	CG17684
FBgn0264821	2.3811	1.05105e-57	1.03196e-55	asRNA:CR44029
FBgn0011274	3.14286	8.90629e-57	8.48479e-55	Dif
FBgn0038727	3.20771	2.51973e-55	2.37695e-53	CG7432
FBgn0038419	2.97792	8.3067e-55	7.75991e-53	CG14879
FBgn0260386	2.33605	1.06136e-54	9.81959e-53	mtg
FBgn0039131	2.66764	1.5154e-54	1.38869e-52	CG12268
FBgn0286778	2.55636	1.84164e-54	1.67172e-52	CG46385
FBgn0032805	3.40982	4.87875e-54	4.38723e-52	CG10337
FBgn0035571	11.552	7.63364e-53	6.6172e-51	CG12493
FBgn0267252	5.82022	1.54648e-52	1.32859e-50	Ggamma30A
FBgn0002772	3.17977	5.00183e-52	4.25908e-50	Mlc1
FBgn0010263	3.08254	5.27832e-52	4.45509e-50	Rbp9
FBgn0000075	2.6162	1.78911e-51	1.49694e-49	amd
FBgn0026319	1.80029	1.94794e-51	1.61578e-49	Traf4
FBgn0005666	2.60047	1.99928e-51	1.64419e-49	bt
FBgn0034860	1.80735	1.19342e-49	9.26057e-48	CG9812
FBgn0265915	2.13898	1.98055e-49	1.52455e-47	asRNA:CR44704
FBgn0030484	2.09201	4.54615e-49	3.41743e-47	GstT4
FBgn0033968	1.86437	5.75003e-49	4.2889e-47	hui
FBgn0287590	2.64843	1.54328e-48	1.12496e-46	CG46460
FBgn0243512	2.06268	3.51148e-48	2.52145e-46	puc
FBgn0032899	2.02469	8.53158e-47	5.86364e-45	CG9338
FBgn0035770	2.04391	1.44222e-46	9.77257e-45	pst
FBgn0004516	9.60233	8.22852e-46	5.38604e-44	Gad1
FBgn0032956	2.43126	1.22806e-45	7.98406e-44	Cul2
FBgn0033942	2.83686	1.67267e-45	1.08016e-43	Cpr51A
FBgn0038092	4.51484	2.16863e-45	1.3911e-43	beat-Vb
FBgn0266632	1.71622	9.06238e-45	5.73672e-43	asRNA:CR45139
FBgn0033033	2.20127	1.03673e-44	6.51986e-43	scaf
FBgn0040271	2.09913	1.30659e-44	8.16363e-43	Sulf1
FBgn0039788	5.85766	2.69029e-44	1.67006e-42	Rpt6R
FBgn0259977	11.3194	1.96588e-43	1.1972e-41	Tdc1
FBgn0262508	2.39861	2.13443e-43	1.29167e-41	CG43078
FBgn0033153	2.28452	2.40314e-43	1.44519e-41	Gadd45
FBgn0031976	2.71309	2.46021e-43	1.46124e-41	CG7367
FBgn0030964	2.40057	2.44916e-43	1.46124e-41	Pvf1
FBgn0013680	3.24687	3.23719e-43	1.91093e-41	ND2
FBgn0036318	1.81793	4.7916e-43	2.79423e-41	Wbp2
FBgn0046685	8.55534	5.92818e-43	3.41563e-41	Wsck
FBgn0030569	2.71767	6.42913e-43	3.68221e-41	CG9411
FBgn0058470	3.17576	7.12354e-43	4.05578e-41	CG40470
FBgn0033446	2.43006	1.55062e-42	8.72521e-41	CG1648
FBgn0085810	1.86589	4.28436e-42	2.3829e-40	CR41597
FBgn0038294	2.45894	5.75082e-42	3.16196e-40	Mf
FBgn0037410	2.26289	1.39302e-41	7.6157e-40	Osi2
FBgn0083068	1.61187	2.18124e-41	1.18576e-39	CG33947
FBgn0032685	1.65557	2.94601e-41	1.5925e-39	CG10211
FBgn0267408	4.30876	5.94545e-41	3.19593e-39	AOX1
FBgn0034094	11.2763	8.37113e-41	4.47483e-39	Tsf3
FBgn0267429	1.81966	2.2341e-40	1.17467e-38	lovit
FBgn0038774	1.98407	2.74201e-40	1.43389e-38	CG5023
FBgn0036126	2.05975	3.57297e-40	1.84834e-38	Irbp18
FBgn0034583	2.49316	4.13918e-40	2.1298e-38	CG10527
FBgn0011206	2.46286	4.2463e-40	2.17329e-38	bol
FBgn0038928	11.2095	1.56147e-39	7.86621e-38	Fadd
FBgn0036875	2.23521	1.6906e-39	8.47237e-38	CG9449
FBgn0027581	1.85745	2.10227e-39	1.04809e-37	CG6191
FBgn0050029	6.12699	2.48555e-39	1.23278e-37	CR30029
FBgn0035589	1.52418	3.53587e-39	1.74473e-37	CHMP2B
FBgn0261560	2.43062	4.27506e-39	2.09871e-37	Thor
FBgn0033777	2.4466	4.67746e-39	2.28459e-37	CG17574
FBgn0033252	4.27609	9.22549e-39	4.46069e-37	CG12769
FBgn0266491	1.83154	2.02643e-38	9.65261e-37	SclA
FBgn0266492	1.83154	2.07572e-38	9.83872e-37	SclB
FBgn0024150	4.36176	3.31093e-38	1.55404e-36	Ac78C
FBgn0033980	7.32387	4.70792e-38	2.18839e-36	Cyp6a20
FBgn0286868	1.92341	1.12992e-37	5.17716e-36	lncRNA:SMRG
FBgn0030159	2.15181	1.21665e-37	5.54815e-36	CG9689
FBgn0011674	1.59498	1.36271e-37	6.18491e-36	insc
FBgn0086675	4.80722	3.51138e-37	1.57881e-35	fne
FBgn0062978	3.94547	5.37368e-37	2.38274e-35	CG31808
FBgn0032774	1.6887	7.06595e-37	3.11874e-35	CG17549
FBgn0032422	2.78407	1.09078e-36	4.79247e-35	atilla
FBgn0286785	2.02566	1.89102e-36	8.19614e-35	scb
FBgn0259683	2.92158	1.9787e-36	8.5377e-35	Ir40a
FBgn0038470	1.62362	2.36296e-36	1.01502e-34	CG18213
FBgn0037151	2.3848	3.24384e-36	1.38107e-34	CG7130
FBgn0030482	1.50927	4.67813e-36	1.98295e-34	CG1673
FBgn0262848	2.13994	6.37254e-36	2.68932e-34	CR43212
FBgn0004117	2.29086	9.20528e-36	3.83434e-34	Tm2
FBgn0036809	9.2529	1.05245e-35	4.34621e-34	CG12477
FBgn0037548	2.0468	1.54681e-35	6.36043e-34	CG7900
FBgn0039419	3.82691	2.14368e-35	8.74005e-34	CG12290
FBgn0036862	1.74509	4.14749e-35	1.67677e-33	Gbs-76A
FBgn0034517	1.83488	7.45774e-35	2.99113e-33	Cpr57A
FBgn0043536	1.83488	7.46072e-35	2.99113e-33	Obp57d
FBgn0039332	11.0011	9.733e-35	3.85939e-33	alrm
FBgn0263109	1.50382	9.74675e-35	3.85939e-33	CG43366
FBgn0040297	1.82261	9.83035e-35	3.87654e-33	Nhe2
FBgn0027654	2.6344	1.83457e-34	7.17571e-33	jdp
FBgn0035710	2.02775	2.06246e-34	8.00202e-33	SP1173
FBgn0025643	1.63992	3.50322e-34	1.34832e-32	CG3588
FBgn0034837	3.79192	4.1926e-34	1.60084e-32	RpL22-like
FBgn0028983	1.63415	5.08965e-34	1.92806e-32	Spn55B
FBgn0037354	1.61891	5.27877e-34	1.99186e-32	CG12171
FBgn0051864	1.50358	7.13267e-34	2.67045e-32	Qtzl
FBgn0036997	6.10141	7.26101e-34	2.70796e-32	CG5955
FBgn0032699	2.0806	8.12969e-34	3.02023e-32	CG10383
FBgn0264979	2.8336	9.62939e-34	3.56362e-32	CG4267
FBgn0263046	2.27151	1.2837e-33	4.7144e-32	CG43341
FBgn0267495	10.8427	1.42449e-33	5.19184e-32	asRNA:CR45185
FBgn0037852	1.4467	2.28972e-33	8.31384e-32	Tpc1
FBgn0020643	11.0828	4.1544e-33	1.49155e-31	Lcp65Ab2
FBgn0030189	2.68602	4.64772e-33	1.66247e-31	CG2909
FBgn0031424	8.33536	7.29465e-33	2.59001e-31	VGlut
FBgn0003149	2.103	8.20055e-33	2.90094e-31	Prm
FBgn0032281	3.46181	9.57734e-33	3.37557e-31	CG17107
FBgn0003483	2.46517	9.70315e-33	3.40743e-31	spn-E
FBgn0259108	2.45098	1.40791e-32	4.87298e-31	futsch
FBgn0029943	10.7559	1.6177e-32	5.55911e-31	Atg5
FBgn0013342	3.91924	2.95572e-32	1.00432e-30	nSyb
FBgn0035996	1.96479	7.05347e-32	2.34029e-30	CG3448
FBgn0266486	1.60323	1.06606e-31	3.489e-30	CG45085
FBgn0033391	1.60323	1.09929e-31	3.57344e-30	CG8026
FBgn0001258	2.65599	1.72133e-31	5.53934e-30	Ldh
FBgn0037637	1.54521	1.99049e-31	6.38416e-30	IscU
FBgn0034162	2.09146	2.52371e-31	8.01424e-30	CG6426
FBgn0035508	10.7756	3.91494e-31	1.23507e-29	CG15005
FBgn0027280	1.78363	4.03749e-31	1.26957e-29	l(1)G0193
FBgn0262850	1.53267	5.04558e-31	1.58139e-29	CR43214
FBgn0041627	1.43428	5.08722e-31	1.58926e-29	Ku80
FBgn0039209	1.46638	5.24182e-31	1.63226e-29	REPTOR
FBgn0037989	1.92988	5.63667e-31	1.74955e-29	ATP8B
FBgn0265605	1.55218	7.53517e-31	2.32383e-29	Ric
FBgn0086900	7.26457	1.27282e-30	3.91279e-29	Cpr65Ax1
FBgn0033978	4.57745	1.41358e-30	4.33169e-29	Cyp6a23
FBgn0010397	1.64687	1.42344e-30	4.34806e-29	LamC
FBgn0030028	6.59891	1.90863e-30	5.77509e-29	Corp
FBgn0261552	1.57108	2.36468e-30	7.13257e-29	ps
FBgn0013467	6.70199	2.73375e-30	8.19444e-29	igl
FBgn0030160	1.7322	3.67033e-30	1.09677e-28	CG9691
FBgn0039897	1.90342	3.98186e-30	1.18251e-28	CG1674
FBgn0033926	4.79182	4.35407e-30	1.28907e-28	Arc1
FBgn0038682	1.76161	6.32248e-30	1.84909e-28	CG5835
FBgn0029504	1.6188	9.16466e-30	2.6561e-28	CHES-1-like
FBgn0051781	2.89345	9.86817e-30	2.8514e-28	lncRNA:CR31781
FBgn0034920	2.77001	1.13007e-29	3.24583e-28	CG5597
FBgn0016694	1.71225	1.36397e-29	3.89438e-28	Pdp1
FBgn0083956	1.58124	1.6539e-29	4.69435e-28	CG34120
FBgn0052103	1.49174	2.1765e-29	6.1595e-28	SCaMC
FBgn0053542	4.20773	2.93625e-29	8.26099e-28	upd3
FBgn0032156	1.89813	3.77028e-29	1.05458e-27	CG13124
FBgn0032451	1.47514	3.9079e-29	1.0892e-27	spict
FBgn0031971	2.21626	4.45846e-29	1.23629e-27	Sirup
FBgn0266758	1.65545	8.52864e-29	2.34465e-27	Esyt2
FBgn0052280	1.56709	8.58329e-29	2.35295e-27	CG32280
FBgn0085440	1.41572	1.71988e-28	4.68801e-27	Lgr4
FBgn0086370	1.41809	2.06514e-28	5.58168e-27	sra
FBgn0022770	1.81267	2.23929e-28	6.00179e-27	Peritrophin-A
FBgn0024740	3.45525	2.29494e-28	6.13387e-27	Lip2
FBgn0040600	2.22006	3.69521e-28	9.84911e-27	CG13631
FBgn0004575	5.72937	4.4726e-28	1.18882e-26	Syn
FBgn0038009	3.56936	6.6756e-28	1.76463e-26	CG17738
FBgn0263241	1.72829	7.83653e-28	2.05458e-26	Mocs1
FBgn0066084	1.85192	9.11008e-28	2.38199e-26	RpL41
FBgn0087011	1.7335	1.59118e-27	4.12678e-26	CG41520
FBgn0030904	4.92462	1.80221e-27	4.64902e-26	upd2
FBgn0001234	2.24537	2.11652e-27	5.4307e-26	lncRNA:Hsromega
FBgn0264953	1.4267	2.75929e-27	7.06115e-26	Piezo
FBgn0003067	2.70649	2.89171e-27	7.38038e-26	Pepck1
FBgn0266488	2.70649	2.95177e-27	7.51375e-26	CG45087
FBgn0023507	2.023	3.10725e-27	7.86788e-26	D2hgdh
FBgn0038181	2.89381	3.12493e-27	7.89189e-26	CG9297
FBgn0040259	1.44605	3.8993e-27	9.82174e-26	Ugt302C1
FBgn0033484	5.38996	4.31665e-27	1.08163e-25	CG2269
FBgn0004169	1.92241	6.765e-27	1.66905e-25	up
FBgn0263768	1.56004	9.13389e-27	2.242e-25	lncRNA:CR43685
FBgn0034399	1.51514	9.78446e-27	2.39557e-25	CG15083
FBgn0029766	3.35145	1.30292e-26	3.15785e-25	CG15784
FBgn0033204	5.30352	1.32445e-26	3.20198e-25	CG2065
FBgn0261561	1.71356	1.86216e-26	4.44609e-25	CG42675
FBgn0034204	6.22902	1.95584e-26	4.65819e-25	CG10953
FBgn0261556	1.50659	2.56865e-26	6.05774e-25	CG42674
FBgn0033504	1.69998	3.17012e-26	7.42162e-25	CAP
FBgn0267505	2.21948	3.65494e-26	8.51522e-25	pre-rRNA:CR45845
FBgn0035427	1.30526	4.58548e-26	1.06061e-24	ckd
FBgn0034756	3.03449	6.3965e-26	1.4689e-24	Cyp6d2
FBgn0086906	1.65089	6.8359e-26	1.56607e-24	sls
FBgn0023416	1.63214	1.04426e-25	2.37537e-24	Ac3
FBgn0013681	2.18274	2.27623e-25	5.09345e-24	ND3
FBgn0264695	2.68811	2.48677e-25	5.55168e-24	Mhc
FBgn0004652	1.77135	2.71012e-25	6.03629e-24	fru
FBgn0035087	1.36559	3.29341e-25	7.30166e-24	CG2765
FBgn0013679	2.66198	3.43375e-25	7.58163e-24	ND1
FBgn0025726	1.69616	3.75147e-25	8.24124e-24	unc-13
FBgn0050108	2.00888	3.82919e-25	8.38208e-24	CG30108
FBgn0036805	1.47177	5.44699e-25	1.18309e-23	Chmp1
FBgn0259209	3.25474	6.57357e-25	1.41501e-23	Mlp60A
FBgn0015765	1.30261	7.26147e-25	1.55612e-23	p38a
FBgn0267733	1.27535	1.03619e-24	2.19608e-23	lncRNA:CR46064
FBgn0040942	1.82863	1.07076e-24	2.26437e-23	CG12643
FBgn0015040	1.54096	1.08582e-24	2.29117e-23	Cyp9c1
FBgn0038369	1.24675	1.12608e-24	2.37093e-23	Arpc3A
FBgn0262886	1.27868	1.2249e-24	2.56776e-23	lncRNA:CR43241
FBgn0014906	1.26425	1.6318e-24	3.3766e-23	Hydr2
FBgn0036481	10.443	1.85555e-24	3.83135e-23	CG16959
FBgn0025381	1.4825	2.01513e-24	4.14306e-23	rush
FBgn0028380	1.96412	2.21591e-24	4.54616e-23	fal
FBgn0259711	2.18277	2.34859e-24	4.80812e-23	CG42365
FBgn0054056	1.29988	2.40966e-24	4.92266e-23	CG34056
FBgn0031888	1.28344	3.9292e-24	7.9426e-23	Pvf2
FBgn0033574	1.93383	4.82214e-24	9.72718e-23	Spn47C
FBgn0052549	1.27037	5.64333e-24	1.13362e-22	CG32549
FBgn0032025	1.83965	6.98638e-24	1.39178e-22	CG7778
FBgn0039927	2.10736	7.25532e-24	1.44237e-22	CG11155
FBgn0042696	4.65267	7.36338e-24	1.46083e-22	NfI
FBgn0261988	1.55392	7.47003e-24	1.47894e-22	Gprk2
FBgn0031011	1.60351	8.4924e-24	1.6779e-22	CG8034
FBgn0031263	1.50098	1.02049e-23	1.99576e-22	Tspo
FBgn0052971	10.2007	1.06508e-23	2.07874e-22	CG32971
FBgn0262532	3.96104	1.48623e-23	2.87736e-22	CR43086
FBgn0262509	1.70781	2.0823e-23	4.01522e-22	nrm
FBgn0029810	7.01099	2.50188e-23	4.79543e-22	CG12239
FBgn0030745	1.59479	2.52494e-23	4.83001e-22	CG4239
FBgn0032744	1.87222	2.56463e-23	4.89621e-22	Ttc19
FBgn0034819	3.04218	2.64155e-23	5.03306e-22	CG9877
FBgn0034497	3.02036	2.92601e-23	5.54215e-22	Mpcp1
FBgn0031882	1.22156	6.63045e-23	1.2364e-21	Rab30
FBgn0037345	2.4357	6.95786e-23	1.29494e-21	Rev7
FBgn0035715	1.2768	7.18314e-23	1.33172e-21	Ist1
FBgn0262656	1.53337	7.27884e-23	1.34686e-21	Myc
FBgn0259994	5.21278	8.9479e-23	1.64621e-21	OtopLa
FBgn0033875	1.15924	9.28715e-23	1.70536e-21	CG6357
FBgn0266144	2.31278	1.50148e-22	2.7259e-21	asRNA:CR44850
FBgn0000108	2.87793	2.83329e-22	5.07671e-21	Appl
FBgn0002632	1.24605	2.86138e-22	5.11751e-21	E(spl)m6-BFM
FBgn0267073	4.1428	3.34758e-22	5.96489e-21	lncRNA:CR45517
FBgn0005695	1.22909	3.53423e-22	6.28584e-21	gcl
FBgn0266042	1.43637	3.74183e-22	6.61837e-21	asRNA:CR44807
FBgn0035636	3.23547	3.92431e-22	6.92839e-21	Cralbp
FBgn0051221	4.30653	4.78981e-22	8.39482e-21	CG31221
FBgn0015351	1.62525	5.19192e-22	9.06655e-21	CG14906
FBgn0040355	9.95007	6.01077e-22	1.04208e-20	CG3526
FBgn0261262	5.92728	6.33248e-22	1.09588e-20	CG42613
FBgn0002773	2.84375	7.68319e-22	1.32487e-20	Mlc2
FBgn0032897	1.66351	7.76654e-22	1.33685e-20	CG9336
FBgn0040319	1.71587	1.19363e-21	2.02918e-20	Gclc
FBgn0250819	1.71565	1.28209e-21	2.17357e-20	CG33521
FBgn0033668	1.72937	1.503e-21	2.53272e-20	exp
FBgn0025640	1.55418	1.57127e-21	2.64313e-20	CG13369
FBgn0037697	2.39916	2.20256e-21	3.63517e-20	GstZ2
FBgn0267430	1.23153	2.21657e-21	3.65202e-20	Pzl
FBgn0039758	4.64119	2.35745e-21	3.87751e-20	CG9737
FBgn0037807	3.30175	2.51306e-21	4.12639e-20	CG6293
FBgn0028374	9.83102	2.57667e-21	4.22363e-20	Hug
FBgn0033872	5.15786	2.69008e-21	4.39455e-20	CG6329
FBgn0003060	5.93374	3.10806e-21	5.05166e-20	CG9757
FBgn0261625	2.63596	3.13396e-21	5.08516e-20	GLS
FBgn0028978	1.37978	3.26922e-21	5.28679e-20	trbl
FBgn0266180	1.70128	3.44315e-21	5.55872e-20	lncRNA:CR44886
FBgn0027610	1.5475	3.65162e-21	5.88541e-20	Dic1
FBgn0038405	2.23899	4.73604e-21	7.58239e-20	CG8927
FBgn0037012	2.50958	4.79547e-21	7.65208e-20	Rcd2
FBgn0035501	2.37023	5.05457e-21	8.02995e-20	CG1299
FBgn0287613	3.38186	5.32253e-21	8.42326e-20	lncRNA:CR46482
FBgn0051321	2.4776	8.18779e-21	1.28941e-19	CG31321
FBgn0035159	1.38042	9.09861e-21	1.42817e-19	CG13896
FBgn0026077	1.91295	9.73797e-21	1.52604e-19	Gasp
FBgn0035582	6.3951	1.28432e-20	2.00612e-19	CG13705
FBgn0038088	1.6865	1.40863e-20	2.19673e-19	CG10126
FBgn0000244	1.20467	1.60965e-20	2.49807e-19	by
FBgn0038966	1.28364	1.92376e-20	2.95222e-19	pinta
FBgn0053519	3.02634	2.10981e-20	3.22745e-19	Unc-89
FBgn0029508	1.33497	2.1386e-20	3.26629e-19	Tsp42Ea
FBgn0035438	1.44248	2.38837e-20	3.63621e-19	PHGPx
FBgn0022361	1.21806	2.80953e-20	4.25721e-19	Pur-alpha
FBgn0039328	1.46489	3.61324e-20	5.42381e-19	CHKov2
FBgn0035510	1.12621	4.03245e-20	6.02488e-19	Cpr64Aa
FBgn0020545	1.13445	5.07347e-20	7.51029e-19	kraken
FBgn0033226	1.10127	5.87216e-20	8.63944e-19	puml
FBgn0032456	1.28039	6.0857e-20	8.93994e-19	MRP
FBgn0264894	1.83793	6.54173e-20	9.5806e-19	CG44085
FBgn0034709	1.5187	6.66709e-20	9.74936e-19	Swim
FBgn0037217	1.30727	7.48644e-20	1.09143e-18	CG14636
FBgn0010423	3.97233	8.36716e-20	1.21614e-18	TpnC47D
FBgn0028418	9.43055	9.72092e-20	1.40654e-18	Lk
FBgn0037974	2.59288	1.10804e-19	1.59843e-18	CG12224
FBgn0283741	2.12092	1.37449e-19	1.97393e-18	prage
FBgn0028704	4.25912	1.94307e-19	2.76571e-18	Nckx30C
FBgn0032797	7.61967	2.08539e-19	2.95952e-18	Hasp
FBgn0011296	1.63298	2.6551e-19	3.75145e-18	l(2)efl
FBgn0013672	2.4714	2.7748e-19	3.90909e-18	ATP6
FBgn0038986	6.76659	2.92529e-19	4.10907e-18	sit
FBgn0039722	7.57293	2.94163e-19	4.126e-18	Capa
FBgn0030716	1.319	2.9894e-19	4.1869e-18	CG9170
FBgn0037290	3.68294	3.02853e-19	4.23554e-18	CG1124
FBgn0034935	7.49628	3.4519e-19	4.82063e-18	Orcokinin
FBgn0012051	1.07349	3.72805e-19	5.18372e-18	CalpA
FBgn0034335	1.43202	3.80933e-19	5.28908e-18	GstE1
FBgn0035985	2.72881	3.86326e-19	5.35623e-18	Cpr67B
FBgn0031914	1.5547	4.26512e-19	5.8964e-18	CG5973
FBgn0037071	1.32142	4.70224e-19	6.48209e-18	CG7632
FBgn0033667	1.8217	4.96941e-19	6.82106e-18	reb
FBgn0026378	1.13858	5.58062e-19	7.64911e-18	Rep
FBgn0028397	4.49747	5.99754e-19	8.20887e-18	Tob
FBgn0037391	1.09662	6.38375e-19	8.71269e-18	CG2017
FBgn0040056	1.18777	6.41945e-19	8.749e-18	CG17698
FBgn0003231	1.37373	7.62757e-19	1.03662e-17	ref(2)P
FBgn0032793	1.31254	7.81554e-19	1.05917e-17	CG10189
FBgn0040211	6.25285	8.1646e-19	1.10182e-17	hgo
FBgn0287183	1.15663	9.10998e-19	1.22596e-17	l(3)80Fg
FBgn0050296	2.53028	1.04555e-18	1.40311e-17	RIC-3
FBgn0039402	1.13696	1.06208e-18	1.42133e-17	Vps2
FBgn0264942	7.06633	1.14663e-18	1.53234e-17	lncRNA:CR44111
FBgn0032140	1.44054	1.21152e-18	1.61681e-17	CG13117
FBgn0053653	2.33868	1.44946e-18	1.92901e-17	Cadps
FBgn0011774	1.25044	1.74838e-18	2.3204e-17	Irbp
FBgn0033128	3.78024	1.84366e-18	2.43342e-17	Tsp42Eg
FBgn0263994	6.81299	2.0065e-18	2.63751e-17	CG43737
FBgn0266095	9.2434	2.03899e-18	2.67656e-17	lncRNA:CR44832
FBgn0039869	1.15972	2.09611e-18	2.74779e-17	CG1890
FBgn0262738	1.07543	2.49811e-18	3.25702e-17	norpA
FBgn0265137	1.24516	2.5199e-18	3.27655e-17	Spn42Da
FBgn0000038	6.42508	2.53428e-18	3.2908e-17	nAChRbeta1
FBgn0270928	9.34166	2.59385e-18	3.35909e-17	VAChT
FBgn0261549	2.58965	2.6933e-18	3.47415e-17	rdgA
FBgn0259143	1.03299	2.69353e-18	3.47415e-17	CG42258
FBgn0086656	1.26506	2.74513e-18	3.53123e-17	shrb
FBgn0036970	6.57047	3.02518e-18	3.87078e-17	Spn77Bc
FBgn0025624	1.36743	3.04448e-18	3.8903e-17	CG4025
FBgn0267553	4.81551	3.12992e-18	3.99418e-17	lncRNA:CR45893
FBgn0035023	1.2188	4.53705e-18	5.7366e-17	ITP
FBgn0259821	2.62563	4.94974e-18	6.22567e-17	CG42402
FBgn0051706	8.8833	5.6372e-18	7.05346e-17	CG31706
FBgn0260866	1.07311	7.04365e-18	8.7904e-17	dnr1
FBgn0052512	3.20794	7.63083e-18	9.48629e-17	CG32512
FBgn0085432	1.12136	8.01987e-18	9.95706e-17	pan
FBgn0266347	2.26521	8.55042e-18	1.05613e-16	nAChRalpha4
FBgn0032845	1.3504	8.73231e-18	1.07721e-16	CG10747
FBgn0025631	2.99795	1.03495e-17	1.27343e-16	moody
FBgn0038526	6.06348	1.07819e-17	1.32326e-16	CG14327
FBgn0000715	8.85757	1.14962e-17	1.40734e-16	FMRFa
FBgn0039644	1.93638	1.19804e-17	1.46289e-16	rdog
FBgn0259216	2.72299	1.34784e-17	1.64163e-16	RhoGAP102A
FBgn0284224	8.87342	1.38526e-17	1.68295e-16	CG46308
FBgn0013771	6.63502	1.4468e-17	1.74888e-16	Cyp6a9
FBgn0031306	4.20742	1.46403e-17	1.76749e-16	CG4577
FBgn0033188	1.48799	1.7345e-17	2.08617e-16	Drat
FBgn0004580	4.89639	1.78818e-17	2.14804e-16	Cbp53E
FBgn0260499	5.75726	1.8987e-17	2.26948e-16	qvr
FBgn0035431	2.55296	1.99127e-17	2.37423e-16	CG14968
FBgn0030669	1.12416	2.01975e-17	2.4052e-16	CG9240
FBgn0037742	2.01492	2.20992e-17	2.62517e-16	Rpt3R
FBgn0035246	2.25703	2.2205e-17	2.63448e-16	CG13928
FBgn0259229	4.79261	2.33241e-17	2.76385e-16	CG42329
FBgn0032362	4.03881	2.4031e-17	2.84411e-16	spz4
FBgn0263132	1.31909	2.47248e-17	2.92263e-16	Cht6
FBgn0039585	8.42443	2.56057e-17	3.02305e-16	CG1894
FBgn0259736	2.02142	2.63738e-17	3.10991e-16	CG42390
FBgn0034398	1.35445	3.71506e-17	4.33814e-16	CG15098
FBgn0020644	3.11475	3.97381e-17	4.63466e-16	Lcp65Ab1
FBgn0027494	6.52854	4.42198e-17	5.1449e-16	RpS10a
FBgn0038339	3.76471	4.88194e-17	5.66635e-16	CG6118
FBgn0028515	1.25024	4.90116e-17	5.68181e-16	EndoGI
FBgn0033177	1.01348	5.02212e-17	5.81502e-16	CG11141
FBgn0022359	3.92557	5.0551e-17	5.84617e-16	Sodh-2
FBgn0032032	1.80083	5.09001e-17	5.87949e-16	CG17294
FBgn0032048	8.97137	5.32174e-17	6.12509e-16	Dh31
FBgn0034128	5.93628	5.77304e-17	6.62866e-16	CG4409
FBgn0031700	6.86744	6.165e-17	7.06186e-16	CG14022
FBgn0011695	2.3376	6.53315e-17	7.46579e-16	EbpIII
FBgn0039719	5.67911	6.78157e-17	7.73131e-16	CG15515
FBgn0032474	1.16028	6.85541e-17	7.80624e-16	DnaJ-H
FBgn0028546	1.09803	7.82474e-17	8.87849e-16	ics
FBgn0030258	6.79739	9.35274e-17	1.05501e-15	CG1552
FBgn0051665	5.98038	9.77842e-17	1.10044e-15	wry
FBgn0035049	1.2546	9.93941e-17	1.11725e-15	Mmp1
FBgn0000533	1.33811	1.0674e-16	1.19424e-15	ea
FBgn0010053	1.81128	1.08793e-16	1.2158e-15	Jheh1
FBgn0034451	1.04995	1.16785e-16	1.3036e-15	TBCB
FBgn0052207	1.32239	1.18962e-16	1.32482e-15	hpRNA:CR32207
FBgn0000046	1.45542	1.28599e-16	1.42719e-15	Act87E
FBgn0035085	1.02198	1.9104e-16	2.09839e-15	CG3770
FBgn0036985	1.54261	2.20842e-16	2.41092e-15	zye
FBgn0052521	1.4472	2.69502e-16	2.9235e-15	CG32521
FBgn0034286	6.69837	2.89535e-16	3.13024e-15	dpr13
FBgn0038839	5.66919	2.90089e-16	3.1327e-15	Ktl
FBgn0041707	4.80221	3.05944e-16	3.29653e-15	7B2
FBgn0037358	1.02002	3.81602e-16	4.09339e-15	elm
FBgn0036659	2.04748	5.08501e-16	5.43041e-15	CG9701
FBgn0039064	5.23072	5.79023e-16	6.15619e-15	CG4467
FBgn0053988	4.34386	7.21885e-16	7.59123e-15	Mid1
FBgn0034530	1.37854	8.82343e-16	9.16836e-15	Rcd6
FBgn0036891	1.34329	9.32606e-16	9.65935e-15	CG9372
FBgn0010051	1.08318	9.45238e-16	9.77966e-15	Itpr
FBgn0043841	1.25293	1.0653e-15	1.09747e-14	vir-1
FBgn0015522	8.67955	1.11885e-15	1.1514e-14	olf186-M
FBgn0041789	1.19416	1.19814e-15	1.23036e-14	Pax
FBgn0262477	5.8037	1.24295e-15	1.27502e-14	FoxP
FBgn0037414	5.59024	1.29649e-15	1.32852e-14	Osi7
FBgn0031643	1.13468	1.39349e-15	1.42488e-14	CG3008
FBgn0038641	5.40134	1.56819e-15	1.59336e-14	ChT
FBgn0002719	2.11324	1.60381e-15	1.62784e-14	Men
FBgn0047178	1.00672	1.65393e-15	1.67693e-14	CG32147
FBgn0041342	1.09191	1.73498e-15	1.75357e-14	Pcyt1
FBgn0022984	1.03075	1.73713e-15	1.7539e-14	qkr58E-3
FBgn0039780	6.56407	1.75303e-15	1.7681e-14	PH4alphaNE1
FBgn0086608	2.04364	1.88028e-15	1.89248e-14	CG34112
FBgn0259246	4.72427	1.948e-15	1.9545e-14	brp
FBgn0038893	1.26526	2.10829e-15	2.10654e-14	Archease
FBgn0085483	4.35859	2.14776e-15	2.14153e-14	CG34454
FBgn0286203	1.09843	2.29093e-15	2.2725e-14	stw
FBgn0032884	1.02851	2.46973e-15	2.44482e-14	Pomp
FBgn0026754	6.06421	2.50035e-15	2.46895e-14	Ugt37C1
FBgn0053080	1.755	2.5018e-15	2.46895e-14	CG33080
FBgn0032682	1.17784	2.83371e-15	2.78793e-14	grnd
FBgn0032405	2.1646	2.90858e-15	2.85867e-14	firl
FBgn0262476	5.56903	2.99687e-15	2.93645e-14	CG43066
FBgn0033108	6.35015	3.43369e-15	3.35421e-14	CG15236
FBgn0035976	1.29131	3.9784e-15	3.87844e-14	PGRP-LC
FBgn0016976	5.18396	4.03952e-15	3.92609e-14	stnA
FBgn0016975	5.18396	4.07163e-15	3.9533e-14	stnB
FBgn0052311	1.26851	4.132e-15	4.00384e-14	zormin
FBgn0037007	1.2149	4.21883e-15	4.07975e-14	CG5059
FBgn0266354	4.68546	4.31075e-15	4.16029e-14	CG45002
FBgn0262524	1.80151	4.339e-15	4.18335e-14	ver
FBgn0000037	5.96477	4.44523e-15	4.28148e-14	mAChR-A
FBgn0046114	1.00403	4.82523e-15	4.63357e-14	Gclm
FBgn0039054	4.50524	5.03025e-15	4.82563e-14	Cow
FBgn0063485	1.1869	5.61869e-15	5.37941e-14	Lasp
FBgn0264605	1.18689	5.62639e-15	5.38142e-14	CG43954
FBgn0033205	1.79061	6.17636e-15	5.89573e-14	CG2064
FBgn0062928	1.04114	6.58347e-15	6.2719e-14	hpRNA:CR33940
FBgn0030617	1.42404	7.42447e-15	7.05215e-14	CG9095
FBgn0010109	1.15425	8.31649e-15	7.86837e-14	dpn
FBgn0034566	6.24177	8.48954e-15	8.00847e-14	CG9313
FBgn0035545	4.49206	9.56021e-15	9.00082e-14	CG12607
FBgn0036817	4.46135	9.9476e-15	9.35639e-14	CG6865
FBgn0086778	4.49088	1.00532e-14	9.4465e-14	nAChRalpha7
FBgn0038866	5.27549	1.06046e-14	9.94515e-14	CG5810
FBgn0032840	5.40384	1.19542e-14	1.11782e-13	sNPF
FBgn0040279	2.25366	1.29478e-14	1.20604e-13	Osi14
FBgn0027525	1.15408	1.30365e-14	1.21195e-13	LTV1
FBgn0039536	6.35808	1.38122e-14	1.28159e-13	unc80
FBgn0032021	3.29415	1.41696e-14	1.31222e-13	CG7781
FBgn0033603	5.90553	1.43595e-14	1.32853e-13	Cpr47Ef
FBgn0263118	2.94054	1.80443e-14	1.6567e-13	tx
FBgn0023179	5.15217	1.85332e-14	1.69835e-13	amon
FBgn0259101	2.52676	1.89346e-14	1.73183e-13	CG42249
FBgn0260943	3.75333	1.92219e-14	1.75644e-13	Rbp6
FBgn0001291	1.01413	2.33335e-14	2.11607e-13	Jra
FBgn0025702	3.54209	2.47674e-14	2.23978e-13	Srpk79D
FBgn0030828	2.01679	2.71898e-14	2.45192e-13	CG5162
FBgn0039920	1.1657	2.79986e-14	2.52249e-13	CG11360
FBgn0023407	1.05938	2.84541e-14	2.55635e-13	B4
FBgn0267507	1.28147	2.87147e-14	2.57736e-13	pre-rRNA:CR45847
FBgn0034365	8.78169	3.27928e-14	2.93792e-13	CG5335
FBgn0038972	1.39999	3.40176e-14	3.04198e-13	CG7054
FBgn0038237	4.29136	3.50594e-14	3.12932e-13	Pde6
FBgn0050466	1.2971	3.56651e-14	3.1775e-13	CG30466
FBgn0086673	1.28844	3.67434e-14	3.26751e-13	CG13272
FBgn0040383	1.57996	3.9285e-14	3.48387e-13	CG5254
FBgn0033945	1.9623	4.08632e-14	3.62049e-13	CG12868
FBgn0036984	5.21833	4.37608e-14	3.86654e-13	CG13248
FBgn0259938	1.08236	4.59831e-14	4.05545e-13	cwo
FBgn0032129	3.11814	5.43527e-14	4.78046e-13	jp
FBgn0034755	5.84536	6.03671e-14	5.28048e-13	CG3746
FBgn0033958	5.04933	6.2417e-14	5.44e-13	jef
FBgn0030706	4.83484	6.37178e-14	5.53935e-13	Lrp4
FBgn0036786	6.40532	6.67807e-14	5.79931e-13	skl
FBgn0035877	2.45553	7.09044e-14	6.12426e-13	CG7083
FBgn0010014	4.82559	7.98321e-14	6.85844e-13	CanB
FBgn0030263	1.01015	9.65707e-14	8.2743e-13	CG2076
FBgn0000039	7.72799	9.9097e-14	8.47622e-13	nAChRalpha2
FBgn0263593	1.18815	9.91036e-14	8.47622e-13	Lpin
FBgn0086251	1.02744	1.01732e-13	8.69329e-13	del
FBgn0000044	2.19483	1.07047e-13	9.13936e-13	Act57B
FBgn0046875	3.17387	1.12797e-13	9.60474e-13	Obp83g
FBgn0010041	4.91517	1.15573e-13	9.81501e-13	GstD5
FBgn0262353	1.43735	1.15923e-13	9.82737e-13	CG43051
FBgn0063498	5.16829	1.18121e-13	1.00049e-12	GstE2
FBgn0031697	5.48119	1.2573e-13	1.06401e-12	CG14024
FBgn0039149	1.13328	1.26854e-13	1.07163e-12	CG18428
FBgn0264607	1.0713	1.34557e-13	1.13273e-12	CaMKII
FBgn0266325	1.22961	1.36208e-13	1.14462e-12	asRNA:CR44990
FBgn0037850	4.11187	1.37289e-13	1.15169e-12	CG14695
FBgn0030304	5.06097	1.43927e-13	1.20528e-12	Cyp4g15
FBgn0035798	2.76778	1.4581e-13	1.21999e-12	frac
FBgn0028490	1.08746	1.54026e-13	1.28649e-12	CG31705
FBgn0028379	5.01437	1.85811e-13	1.5426e-12	fan
FBgn0262728	3.70261	1.98474e-13	1.63925e-12	Pal2
FBgn0004244	3.63936	1.99771e-13	1.64712e-12	Rdl
FBgn0034435	7.83903	2.02265e-13	1.66341e-12	fest
FBgn0262515	1.10398	2.18816e-13	1.79645e-12	VhaAC45
FBgn0038087	7.61547	2.20637e-13	1.80986e-12	beat-Va
FBgn0053110	4.48107	2.29755e-13	1.87985e-12	CG33110
FBgn0267002	1.28217	2.62023e-13	2.1366e-12	unc-104
FBgn0000551	4.66839	2.66523e-13	2.16778e-12	Edg78E
FBgn0036332	1.8765	2.79161e-13	2.26674e-12	Cul6
FBgn0026315	3.7395	2.88402e-13	2.3398e-12	Ugt35A1
FBgn0030332	7.65569	3.34303e-13	2.70763e-12	CG9360
FBgn0029945	7.95527	3.72543e-13	3.0047e-12	CG18155
FBgn0263456	5.278	3.97622e-13	3.19893e-12	nwk
FBgn0036560	5.2969	4.12399e-13	3.31227e-12	CG5895
FBgn0285944	3.69684	4.15384e-13	3.33346e-12	para
FBgn0014869	1.11785	4.17819e-13	3.3478e-12	Pglym78
FBgn0032536	2.07004	4.46235e-13	3.56322e-12	Ance-3
FBgn0051619	4.19321	4.58323e-13	3.65368e-12	nolo
FBgn0058198	4.4557	4.79727e-13	3.81797e-12	CG40198
FBgn0025393	7.73153	5.05771e-13	4.0186e-12	CG14795
FBgn0266705	3.0458	5.22383e-13	4.14717e-12	asRNA:CR45195
FBgn0086611	5.16074	5.58432e-13	4.42125e-12	Lcp65Ag3
FBgn0053547	3.76819	5.58745e-13	4.42125e-12	Rim
FBgn0266227	5.16319	5.62188e-13	4.44484e-12	lncRNA:CR44922
FBgn0035521	5.07845	5.88995e-13	4.64915e-12	VhaM9.7-a
FBgn0035398	1.10749	5.90777e-13	4.65939e-12	Cht7
FBgn0037759	4.65947	6.1247e-13	4.81863e-12	CG8526
FBgn0032551	7.53589	6.25936e-13	4.90852e-12	CG18636
FBgn0035538	4.20208	6.54981e-13	5.13211e-12	DopEcR
FBgn0013673	5.24158	6.64528e-13	5.19422e-12	ATP8
FBgn0031975	3.19609	7.10325e-13	5.52973e-12	Tg
FBgn0267452	2.15912	7.93927e-13	6.16559e-12	asRNA:CR45802
FBgn0013767	5.21482	8.92505e-13	6.91997e-12	Crz
FBgn0035499	1.42695	9.78272e-13	7.56059e-12	Chd64
FBgn0012036	2.66781	1.02076e-12	7.88263e-12	Aldh
FBgn0052706	2.43924	1.02653e-12	7.92084e-12	CG32706
FBgn0026438	4.48673	1.06901e-12	8.24199e-12	Eaat2
FBgn0262483	4.11569	1.07877e-12	8.30396e-12	Rbp
FBgn0037411	4.99508	1.11187e-12	8.51155e-12	Osi3
FBgn0267572	4.52338	1.11091e-12	8.51155e-12	asRNA:CR45912
FBgn0033696	3.59944	1.11193e-12	8.51155e-12	Cyp6g2
FBgn0039900	4.02799	1.11703e-12	8.54381e-12	Syt7
FBgn0036698	1.79137	1.17191e-12	8.93513e-12	CG7724
FBgn0028996	4.05815	1.21118e-12	9.22724e-12	onecut
FBgn0033729	5.13599	1.2165e-12	9.26038e-12	Cpr49Af
FBgn0086677	4.10661	1.25081e-12	9.51404e-12	jeb
FBgn0030373	7.43231	1.3189e-12	1.00162e-11	moon
FBgn0030085	4.00011	1.40022e-12	1.06003e-11	CG6999
FBgn0036324	5.12898	1.44764e-12	1.09249e-11	CG12520
FBgn0052121	4.93427	1.47797e-12	1.11363e-11	CG32121
FBgn0261090	5.06646	1.51844e-12	1.14233e-11	Sytbeta
FBgn0025391	4.52959	1.54368e-12	1.16041e-11	Scgdelta
FBgn0005659	1.29144	1.62305e-12	1.21912e-11	Ets98B
FBgn0050163	2.73517	1.66635e-12	1.24872e-11	Cpr60D
FBgn0032178	4.55115	1.68207e-12	1.25756e-11	Spn31A
FBgn0085391	3.84994	1.68955e-12	1.26218e-11	trv
FBgn0033501	3.84202	1.70798e-12	1.27495e-11	CG12911
FBgn0038606	5.70234	1.72585e-12	1.28729e-11	CG15803
FBgn0063494	2.39947	2.15197e-12	1.59034e-11	GstE6
FBgn0030048	1.37215	2.29117e-12	1.68287e-11	CG12112
FBgn0005586	3.57734	2.32708e-12	1.70794e-11	Rab3
FBgn0001313	1.72847	2.51161e-12	1.83637e-11	kl-2
FBgn0033368	5.42525	2.54032e-12	1.85384e-11	CG13743
FBgn0028370	5.18443	2.58895e-12	1.88719e-11	kek3
FBgn0267910	1.41711	2.61004e-12	1.90112e-11	lncRNA:CR34335
FBgn0028670	1.00483	2.67601e-12	1.94476e-11	Vha100-2
FBgn0031064	4.60378	2.69638e-12	1.95808e-11	CG12531
FBgn0052694	2.32181	2.74389e-12	1.99108e-11	CG32694
FBgn0030763	1.04655	2.84445e-12	2.06094e-11	CG9782
FBgn0262849	1.58502	2.87355e-12	2.08046e-11	CR43213
FBgn0036612	3.85172	3.07002e-12	2.21604e-11	CG4998
FBgn0033134	1.48978	3.16713e-12	2.27929e-11	Tsp42El
FBgn0053512	5.73241	3.19882e-12	2.30038e-11	dpr4
FBgn0052204	4.90751	3.22164e-12	2.31506e-11	CG32204
FBgn0260446	4.71304	3.25016e-12	2.33207e-11	GABA-B-R1
FBgn0029950	4.76959	3.41249e-12	2.44126e-11	CG9657
FBgn0039482	1.46077	3.66496e-12	2.61217e-11	CG14258
FBgn0032651	5.56654	3.79727e-12	2.70446e-11	Oli
FBgn0039380	4.84944	3.8914e-12	2.76946e-11	CG5890
FBgn0260755	1.26397	3.9129e-12	2.7827e-11	CG42553
FBgn0085223	5.85286	4.031e-12	2.86457e-11	CG34194
FBgn0053147	4.32582	4.3026e-12	3.04215e-11	Hs3st-A
FBgn0015222	1.34082	4.30302e-12	3.04215e-11	Fer1HCH
FBgn0266777	4.69132	4.93874e-12	3.47373e-11	lncRNA:CR45242
FBgn0003076	1.06657	4.95798e-12	3.47962e-11	Pgm1
FBgn0053054	1.01527	5.14391e-12	3.60486e-11	CG33054
FBgn0284229	2.77348	5.16551e-12	3.61736e-11	CG46313
FBgn0039467	2.77348	5.17019e-12	3.61801e-11	CG14253
FBgn0024232	4.17408	5.51474e-12	3.84792e-11	gprs
FBgn0038804	1.26887	5.52467e-12	3.85206e-11	CG10877
FBgn0261113	1.52422	5.60813e-12	3.90742e-11	Xrp1
FBgn0062565	3.73726	5.7048e-12	3.97189e-11	Or19b
FBgn0266166	8.3621	5.95216e-12	4.1262e-11	asRNA:CR44872
FBgn0038436	7.15149	6.10395e-12	4.22838e-11	Gyc89Db
FBgn0030234	2.34121	6.2193e-12	4.29456e-11	CG15211
FBgn0259150	4.18938	6.90295e-12	4.7579e-11	OtopLc
FBgn0030244	4.10675	6.95118e-12	4.7877e-11	CG2157
FBgn0024963	4.40366	7.38232e-12	5.07014e-11	GluClalpha
FBgn0036780	4.07662	7.52603e-12	5.16516e-11	CG7330
FBgn0036665	1.84971	7.82758e-12	5.36446e-11	CG13024
FBgn0033403	7.34485	7.89147e-12	5.40055e-11	CG13739
FBgn0051451	2.62465	7.90238e-12	5.40417e-11	lncRNA:CR31451
FBgn0263873	1.01805	8.20257e-12	5.60547e-11	sick
FBgn0034978	4.34819	8.44187e-12	5.76077e-11	CG3257
FBgn0033876	3.62956	8.74479e-12	5.95487e-11	Syngr
FBgn0002609	1.08656	9.29512e-12	6.30731e-11	E(spl)m3-HLH
FBgn0037895	7.25034	9.65755e-12	6.53481e-11	CG6723
FBgn0030331	5.31795	1.00405e-11	6.78437e-11	CG15221
FBgn0037521	4.81058	1.02174e-11	6.89423e-11	CG2993
FBgn0028400	3.16572	1.0258e-11	6.91677e-11	Syt4
FBgn0266181	1.27649	1.04086e-11	7.01345e-11	lncRNA:CRG
FBgn0033250	3.80572	1.05625e-11	7.10717e-11	CG14762
FBgn0036725	4.5112	1.10056e-11	7.40012e-11	CG18265
FBgn0263257	4.24686	1.10806e-11	7.44015e-11	Cngl
FBgn0028863	4.67137	1.242e-11	8.32211e-11	CG4587
FBgn0263072	4.06049	1.25142e-11	8.37935e-11	CG43347
FBgn0261599	1.03917	1.28422e-11	8.58708e-11	RpS29
FBgn0031945	4.67661	1.32072e-11	8.81274e-11	CG7191
FBgn0085399	4.25497	1.33603e-11	8.90874e-11	CG34370
FBgn0034731	4.309	1.34893e-11	8.98848e-11	CG10384
FBgn0031343	4.37848	1.41761e-11	9.42005e-11	CG18131
FBgn0069969	4.42356	1.45813e-11	9.66517e-11	CG40498
FBgn0028886	1.58834	1.48972e-11	9.85835e-11	CG15279
FBgn0004852	2.28808	1.50246e-11	9.92906e-11	Ac76E
FBgn0051176	1.79	1.50371e-11	9.93049e-11	CG31176
FBgn0029879	3.8455	1.54078e-11	1.01613e-10	APC7
FBgn0035132	3.54873	1.90938e-11	1.2498e-10	mthl10
FBgn0013733	1.08373	1.94298e-11	1.27093e-10	shot
FBgn0039748	1.77653	2.11048e-11	1.37582e-10	CG15529
FBgn0036494	5.04021	2.17269e-11	1.41349e-10	Toll-6
FBgn0032337	5.64138	2.19408e-11	1.42549e-10	AstCC
FBgn0083975	5.00649	2.23937e-11	1.45295e-10	Nlg4
FBgn0037405	4.9737	2.25095e-11	1.45948e-10	CG1077
FBgn0039647	3.26257	2.35376e-11	1.52204e-10	jus
FBgn0260006	1.82276	2.35246e-11	1.52204e-10	drd
FBgn0052625	4.43541	2.45521e-11	1.58444e-10	CG32625
FBgn0011725	1.32357	2.60875e-11	1.67666e-10	twin
FBgn0052850	1.00954	2.63949e-11	1.69428e-10	CG32850
FBgn0032284	1.77976	2.75665e-11	1.76712e-10	CG7294
FBgn0038975	3.79667	2.81827e-11	1.80452e-10	Nrx-1
FBgn0036553	3.66245	2.81875e-11	1.80452e-10	CG17027
FBgn0036834	4.33734	2.84181e-11	1.81808e-10	CG6836
FBgn0024804	1.05652	3.01002e-11	1.91931e-10	Dbp80
FBgn0053978	1.23588	3.02602e-11	1.92824e-10	CG33978
FBgn0029962	4.819	3.06334e-11	1.95073e-10	CARPA
FBgn0058298	3.80929	3.07305e-11	1.95432e-10	CG40298
FBgn0027586	3.23868	3.19268e-11	2.02638e-10	CG5867
FBgn0262107	1.16753	3.43772e-11	2.17474e-10	asRNA:CR42860
FBgn0037244	1.80014	3.7877e-11	2.39299e-10	CG14647
FBgn0053196	1.15919	3.79629e-11	2.39684e-10	dpy
FBgn0038130	1.98319	3.85427e-11	2.43185e-10	CG8630
FBgn0037076	1.74772	3.88225e-11	2.4479e-10	ebd2
FBgn0085256	1.01422	3.92837e-11	2.47374e-10	CG34227
FBgn0051030	1.70765	4.01992e-11	2.52974e-10	CG31030
FBgn0036927	2.35242	4.03277e-11	2.53617e-10	Gabat
FBgn0051044	1.79083	4.06789e-11	2.55341e-10	lncRNA:CR31044
FBgn0015221	1.15312	4.06816e-11	2.55341e-10	Fer2LCH
FBgn0053481	3.91778	4.29002e-11	2.6874e-10	dpr7
FBgn0035171	4.47868	4.63615e-11	2.89857e-10	CG12502
FBgn0033979	5.84566	5.01444e-11	3.12696e-10	Cyp6a19
FBgn0031466	3.2619	5.05731e-11	3.15165e-10	CG3119
FBgn0039415	3.1852	5.14842e-11	3.20427e-10	CG6142
FBgn0053329	2.47619	5.28766e-11	3.28456e-10	Sp212
FBgn0031649	3.5293	5.61662e-11	3.47323e-10	hoe2
FBgn0051760	3.98143	5.927e-11	3.66043e-10	CG31760
FBgn0051719	4.02678	6.04786e-11	3.7279e-10	RluA-1
FBgn0032506	4.34408	6.39494e-11	3.92675e-10	CG9395
FBgn0259110	3.60473	6.6376e-11	4.06278e-10	mmd
FBgn0032336	5.395	6.69146e-11	4.09315e-10	AstC
FBgn0005636	1.01219	6.96633e-11	4.25048e-10	nvy
FBgn0011286	2.80268	7.1368e-11	4.34898e-10	RyR
FBgn0035170	6.88477	7.42793e-11	4.51779e-10	dpr20
FBgn0037531	1.39182	7.89567e-11	4.79622e-10	CG10445
FBgn0260226	2.23942	8.03924e-11	4.88035e-10	CG42500
FBgn0053178	2.87079	8.77002e-11	5.30058e-10	CG33178
FBgn0039297	3.62024	8.86957e-11	5.35402e-10	CG11852
FBgn0259927	4.18148	8.89234e-11	5.36439e-10	CG42450
FBgn0037518	1.49983	8.91841e-11	5.37675e-10	CG2641
FBgn0029896	1.01756	8.9699e-11	5.40441e-10	CG3168
FBgn0037676	3.91294	9.31263e-11	5.60739e-10	CG8861
FBgn0260764	6.93096	9.44439e-11	5.67607e-10	CG42562
FBgn0013972	4.42798	9.89517e-11	5.92479e-10	Gycalpha99B
FBgn0031414	3.91455	9.93442e-11	5.94089e-10	eys
FBgn0011582	4.28545	9.96948e-11	5.95816e-10	Dop1R1
FBgn0038282	4.05211	1.03813e-10	6.18888e-10	dpr9
FBgn0260964	3.81289	1.07349e-10	6.3839e-10	Vmat
FBgn0040696	4.45683	1.07976e-10	6.41323e-10	CG18675
FBgn0030897	3.79903	1.14257e-10	6.77793e-10	Frq1
FBgn0030394	4.18983	1.15357e-10	6.83897e-10	Cpr11A
FBgn0013684	1.72698	1.27614e-10	7.52393e-10	ND5
FBgn0085802	2.35924	1.34177e-10	7.89151e-10	18SrRNA:CR41548
FBgn0036876	3.18728	1.34484e-10	7.90472e-10	CG9451
FBgn0265928	4.07203	1.36383e-10	8.00655e-10	lncRNA:CR44717
FBgn0028424	4.52929	1.38096e-10	8.10218e-10	JhI-26
FBgn0266854	4.92274	1.50264e-10	8.77329e-10	CR45315
FBgn0052672	1.19884	1.52252e-10	8.88396e-10	Atg8a
FBgn0034638	1.98976	1.59939e-10	9.30431e-10	CG10433
FBgn0002440	2.16484	1.60251e-10	9.3168e-10	l(3)mbn
FBgn0035154	3.93341	1.63242e-10	9.46786e-10	hiro
FBgn0032023	4.36477	1.69828e-10	9.84388e-10	CG14274
FBgn0031737	3.79234	1.70132e-10	9.85558e-10	obst-E
FBgn0035907	1.03139	1.70752e-10	9.88555e-10	GstO1
FBgn0267029	1.62119	1.82972e-10	1.05675e-09	lncRNA:CR45473
FBgn0038246	4.11665	1.94837e-10	1.12124e-09	CG14853
FBgn0262533	4.33576	1.95781e-10	1.126e-09	CR43087
FBgn0000451	2.12406	1.97997e-10	1.13807e-09	ect
FBgn0013683	3.59377	2.00811e-10	1.15218e-09	ND4L
FBgn0052313	3.62497	2.0837e-10	1.19484e-09	CG32313
FBgn0034883	2.99303	2.10358e-10	1.20387e-09	Eglp2
FBgn0266633	1.0908	2.21351e-10	1.26325e-09	asRNA:CR45140
FBgn0033791	4.26799	2.35006e-10	1.34039e-09	Drl-2
FBgn0264542	3.17475	2.41947e-10	1.37671e-09	hwt
FBgn0050379	6.82746	2.45647e-10	1.39529e-09	CG30379
FBgn0030576	4.06886	2.54775e-10	1.44543e-09	CG15890
FBgn0029826	1.06779	2.6974e-10	1.52583e-09	CG6041
FBgn0264606	3.94043	2.70782e-10	1.53083e-09	Fife
FBgn0284233	2.8951	2.77817e-10	1.56875e-09	CG46317
FBgn0011676	4.14912	2.92241e-10	1.64441e-09	Nos
FBgn0002626	1.01179	3.2705e-10	1.83384e-09	RpL32
FBgn0035142	1.00143	3.64489e-10	2.03429e-09	Hipk
FBgn0026088	1.08692	3.65557e-10	2.03907e-09	CG14818
FBgn0037698	4.18193	4.99328e-10	2.74231e-09	CG16779
FBgn0033115	1.61492	5.07138e-10	2.78362e-09	Spn42De
FBgn0035084	1.9943	5.15812e-10	2.82962e-09	CG15861
FBgn0033203	5.21548	5.18952e-10	2.84522e-09	CG2070
FBgn0036208	3.37427	5.35079e-10	2.92364e-09	CG10361
FBgn0051955	2.42506	6.03029e-10	3.27631e-09	CG31955
FBgn0083963	4.35473	6.38889e-10	3.46332e-09	Nlg3
FBgn0040281	3.63433	6.62639e-10	3.58198e-09	Aplip1
FBgn0036109	2.78008	6.70943e-10	3.62279e-09	Cpr67Fa2
FBgn0266100	3.93261	6.95008e-10	3.7483e-09	CG44837
FBgn0259219	1.20979	7.20126e-10	3.87314e-09	CG42319
FBgn0034624	3.93004	7.22192e-10	3.87992e-09	CG17974
FBgn0261245	1.80127	7.31231e-10	3.92409e-09	sing
FBgn0038498	3.42974	7.44359e-10	3.98566e-09	beat-IIa
FBgn0053543	4.16574	7.5587e-10	4.04279e-09	CG33543
FBgn0020637	4.40148	7.63929e-10	4.08362e-09	Lcp65Ag2
FBgn0000246	1.58717	7.82343e-10	4.1751e-09	c(3)G
FBgn0053124	4.35571	8.10999e-10	4.3161e-09	CG33124
FBgn0086604	3.56623	8.16702e-10	4.34161e-09	side-VIII
FBgn0250862	2.60168	8.36603e-10	4.44004e-09	CG42237
FBgn0031365	4.09118	8.55284e-10	4.53419e-09	CG17650
FBgn0013433	4.11815	8.57882e-10	4.54545e-09	beat-Ia
FBgn0039651	3.85324	8.73946e-10	4.62547e-09	Cyt-c1L
FBgn0039667	3.91216	8.90424e-10	4.70492e-09	FipoQ
FBgn0264384	1.23026	9.84195e-10	5.16635e-09	lncRNA:CR43836
FBgn0035192	3.41057	1.01505e-09	5.32252e-09	galene
FBgn0010424	1.34396	1.02223e-09	5.35725e-09	TpnC73F
FBgn0031037	1.01644	1.03855e-09	5.43684e-09	CG14207
FBgn0051279	3.81742	1.08258e-09	5.652e-09	CG31279
FBgn0052206	3.74884	1.09387e-09	5.70782e-09	CG32206
FBgn0004507	1.08648	1.12441e-09	5.8608e-09	GlyP
FBgn0050460	1.2989	1.14038e-09	5.93761e-09	CG30460
FBgn0013685	3.31938	1.15241e-09	5.997e-09	ND6
FBgn0063649	2.80412	1.17414e-09	6.1002e-09	CG6006
FBgn0260657	3.29365	1.19786e-09	6.21338e-09	CG42540
FBgn0052017	2.29762	1.20121e-09	6.22739e-09	CG32017
FBgn0264339	4.43416	1.21917e-09	6.31709e-09	CG43795
FBgn0053517	3.63408	1.23172e-09	6.3787e-09	Dop2R
FBgn0264001	2.6566	1.29519e-09	6.68941e-09	bru3
FBgn0030510	2.06059	1.3519e-09	6.95987e-09	CG12177
FBgn0263038	1.21681	1.41938e-09	7.28386e-09	CG43333
FBgn0040465	3.62454	1.46771e-09	7.50786e-09	Dlip3
FBgn0027527	3.71905	1.48705e-09	7.60277e-09	Osi6
FBgn0039118	1.9452	1.55862e-09	7.95597e-09	CG10208
FBgn0036359	5.2481	1.56549e-09	7.98259e-09	CG14105
FBgn0259709	2.05711	1.59325e-09	8.11126e-09	CG42363
FBgn0038063	2.56979	1.60285e-09	8.15581e-09	Octbeta2R
FBgn0259708	2.05711	1.60784e-09	8.17686e-09	CG42362
FBgn0040262	4.27712	1.65526e-09	8.39141e-09	Ugt37C2
FBgn0000633	3.28809	1.66738e-09	8.44396e-09	CG17716
FBgn0029895	1.05254	1.69456e-09	8.56808e-09	CG14441
FBgn0052791	1.24936	1.7254e-09	8.71945e-09	DIP-alpha
FBgn0052249	2.07707	1.88366e-09	9.48932e-09	CG32249
FBgn0287609	3.47607	1.90385e-09	9.586e-09	lncRNA:CR46478
FBgn0015550	3.89901	1.94702e-09	9.77266e-09	tap
FBgn0083950	3.24722	1.95518e-09	9.80851e-09	side-VI
FBgn0266707	1.00315	1.98454e-09	9.94543e-09	lncRNA:CR45197
FBgn0085419	4.01043	2.0244e-09	1.01294e-08	Rgk2
FBgn0035517	1.05198	2.17978e-09	1.08617e-08	CG1265
FBgn0051098	2.13958	2.19926e-09	1.09474e-08	CG31098
FBgn0054002	4.94865	2.22777e-09	1.10778e-08	CG34002
FBgn0032719	4.00889	2.22768e-09	1.10778e-08	CG17321
FBgn0026592	4.29258	2.29832e-09	1.14168e-08	Fie
FBgn0035092	1.69677	2.3537e-09	1.16859e-08	Nplp1
FBgn0032473	3.50495	2.35687e-09	1.16956e-08	kmg
FBgn0265045	1.04594	2.37713e-09	1.17901e-08	Strn-Mlck
FBgn0050361	3.98712	2.54054e-09	1.25746e-08	mtt
FBgn0261836	1.13777	2.54592e-09	1.25948e-08	Msp300
FBgn0000036	3.63607	2.57131e-09	1.27073e-08	nAChRalpha1
FBgn0015946	5.03956	2.60102e-09	1.28475e-08	grim
FBgn0004552	4.07722	2.81134e-09	1.38367e-08	Akh
FBgn0029690	1.04818	2.85527e-09	1.40314e-08	CG6414
FBgn0039584	4.23151	2.86016e-09	1.40482e-08	beat-VI
FBgn0030006	1.00138	2.91583e-09	1.4307e-08	CG17982
FBgn0037078	3.91405	3.06564e-09	1.50115e-08	CG12971
FBgn0037817	2.30476	3.19099e-09	1.56094e-08	Cyp12e1
FBgn0263344	4.31713	3.43692e-09	1.67868e-08	asRNA:CR43425
FBgn0032013	3.67863	3.45858e-09	1.68755e-08	Scgalpha
FBgn0263111	2.1056	3.46176e-09	1.68824e-08	cac
FBgn0262031	1.17462	3.46743e-09	1.69015e-08	CR42842
FBgn0085425	2.50941	3.53596e-09	1.72269e-08	CG34396
FBgn0264794	2.70123	3.56821e-09	1.73752e-08	lncRNA:CR44024
FBgn0083951	4.98169	3.63815e-09	1.76783e-08	CG34115
FBgn0033817	4.07926	3.64066e-09	1.76783e-08	GstE14
FBgn0037736	3.81935	3.66438e-09	1.77805e-08	side-VII
FBgn0012042	3.44453	3.7088e-09	1.79779e-08	AttA
FBgn0024944	3.60584	3.7177e-09	1.80119e-08	Oamb
FBgn0030742	3.22999	3.81884e-09	1.84833e-08	CG9919
FBgn0287831	2.10386	4.11717e-09	1.98276e-08	NA
FBgn0267715	1.90735	4.18878e-09	2.01522e-08	asRNA:CR46048
FBgn0033600	3.50191	4.28575e-09	2.05977e-08	Cpr47Ec
FBgn0028879	3.4382	4.42183e-09	2.1231e-08	CG15270
FBgn0003386	3.11077	4.7431e-09	2.27394e-08	Shaw
FBgn0284230	1.32894	4.86854e-09	2.33176e-08	CG46314
FBgn0032452	2.66495	5.1226e-09	2.4425e-08	CG15484
FBgn0283427	1.73691	5.38413e-09	2.56086e-08	FASN1
FBgn0035083	1.02162	5.55514e-09	2.63958e-08	Tina-1
FBgn0035187	4.08314	5.9136e-09	2.79885e-08	Trh
FBgn0267498	1.95265	6.28087e-09	2.96102e-08	18SrRNA:CR45838
FBgn0004118	3.13485	6.32468e-09	2.98022e-08	nAChRbeta2
FBgn0030508	3.49388	6.47351e-09	3.04886e-08	CG15760
FBgn0002121	1.05715	6.52788e-09	3.07296e-08	l(2)gl
FBgn0023524	3.43164	6.69083e-09	3.14505e-08	CG3078
FBgn0038957	3.09452	7.10846e-09	3.33159e-08	CG7059
FBgn0039816	3.73568	7.22232e-09	3.38331e-08	CG11317
FBgn0036839	3.20597	7.25567e-09	3.39728e-08	SmydA-2
FBgn0000303	3.15355	7.34288e-09	3.43477e-08	ChAT
FBgn0036196	1.37197	7.47596e-09	3.49362e-08	CG11658
FBgn0262593	3.01146	7.53035e-09	3.51703e-08	Shab
FBgn0033130	1.8816	7.76967e-09	3.62384e-08	Tsp42Ei
FBgn0029170	1.97368	7.87295e-09	3.6649e-08	TwdlT
FBgn0036935	3.58758	8.09465e-09	3.75539e-08	CG14186
FBgn0050419	3.58548	8.67304e-09	4.01211e-08	CG30419
FBgn0012034	1.94914	8.93657e-09	4.13005e-08	AcCoAS
FBgn0038042	3.6832	9.33144e-09	4.30427e-08	Scgbeta
FBgn0036890	3.39772	9.40872e-09	4.33784e-08	CG9368
FBgn0266417	2.53678	1.00519e-08	4.61667e-08	ringer
FBgn0267808	2.43356	1.01162e-08	4.64179e-08	asRNA:CR46133
FBgn0024941	3.4893	1.04716e-08	4.79342e-08	RSG7
FBgn0029506	1.31792	1.2069e-08	5.49587e-08	Tsp42Ee
FBgn0052117	4.86373	1.28755e-08	5.84927e-08	CG32117
FBgn0000928	3.01377	1.31025e-08	5.94682e-08	fs(1)Yb
FBgn0037519	3.90281	1.33634e-08	6.05951e-08	CG3014
FBgn0050196	2.66077	1.35202e-08	6.12771e-08	CG30196
FBgn0262952	1.47831	1.41451e-08	6.40488e-08	ND4
FBgn0052483	3.70003	1.46014e-08	6.5991e-08	CG32483
FBgn0028841	3.89028	1.46348e-08	6.60797e-08	jhamt
FBgn0259145	3.17249	1.47333e-08	6.64622e-08	CG42260
FBgn0030257	3.21333	1.51267e-08	6.80137e-08	SmydA-4
FBgn0031548	2.5788	1.51634e-08	6.81469e-08	CG8852
FBgn0029974	3.49188	1.53579e-08	6.89887e-08	dpr14
FBgn0031065	3.08882	1.55168e-08	6.96698e-08	CG14234
FBgn0034471	3.70383	1.56494e-08	7.02327e-08	Obp56e
FBgn0262562	2.48712	1.56966e-08	7.04114e-08	CG43102
FBgn0265089	3.61879	1.59339e-08	7.11773e-08	eIF4E3
FBgn0016920	3.57658	1.66581e-08	7.424e-08	nompC
FBgn0013686	3.1101	1.67236e-08	7.44976e-08	lrRNA
FBgn0004622	3.40112	1.67802e-08	7.46311e-08	TkR99D
FBgn0031169	3.95912	1.68565e-08	7.49163e-08	CG1494
FBgn0266734	4.04498	1.75104e-08	7.77143e-08	CG45207
FBgn0033031	3.17155	1.80745e-08	8.01443e-08	CG8245
FBgn0014859	2.75812	1.82792e-08	8.10145e-08	Hr38
FBgn0025833	3.44687	1.84659e-08	8.18043e-08	CG8910
FBgn0004168	3.00912	1.90003e-08	8.40944e-08	5-HT1A
FBgn0050424	3.12613	1.90615e-08	8.42875e-08	CG30424
FBgn0037107	3.4095	1.92413e-08	8.50437e-08	CG7166
FBgn0263022	3.58989	2.02915e-08	8.9562e-08	CG43317
FBgn0013323	3.91895	2.0598e-08	9.08315e-08	Ptth
FBgn0032151	2.8002	2.18981e-08	9.62557e-08	nAChRalpha6
FBgn0263846	3.45101	2.3026e-08	1.00937e-07	CG43707
FBgn0010329	3.28944	2.40061e-08	1.05137e-07	Tbh
FBgn0287828	3.70051	2.4196e-08	1.05776e-07	NA
FBgn0019660	1.04142	2.4186e-08	1.05776e-07	lncRNA:roX2
FBgn0085414	3.56926	2.43909e-08	1.06483e-07	dpr12
FBgn0034861	2.81492	2.47078e-08	1.07769e-07	CG9815
FBgn0032130	1.00428	2.49201e-08	1.08646e-07	brwl
FBgn0015524	3.25319	2.4952e-08	1.08686e-07	otp
FBgn0037386	3.79049	2.50492e-08	1.0906e-07	CG1208
FBgn0031692	3.32202	2.5147e-08	1.09387e-07	TpnC25D
FBgn0039089	3.26276	2.544e-08	1.10562e-07	beat-IV
FBgn0267814	1.50915	2.546e-08	1.10599e-07	asRNA:CR46139
FBgn0052241	4.75087	2.57381e-08	1.11605e-07	CG32241
FBgn0038837	3.54071	2.79801e-08	1.20837e-07	KaiR1D
FBgn0085420	4.00953	2.85438e-08	1.23167e-07	DIP-delta
FBgn0033249	3.30322	2.93286e-08	1.26321e-07	CG11191
FBgn0031232	3.10344	3.24876e-08	1.38993e-07	CG11617
FBgn0053056	2.37858	3.28035e-08	1.4022e-07	CG33056
FBgn0030158	2.70363	3.62053e-08	1.54487e-07	CG9686
FBgn0035481	3.54239	3.64016e-08	1.55187e-07	CG12605
FBgn0033154	2.98505	3.67714e-08	1.56694e-07	CG1850
FBgn0029681	2.97834	3.77643e-08	1.60711e-07	CG15239
FBgn0029523	1.28294	3.80221e-08	1.61737e-07	CR18275
FBgn0032040	3.83176	3.81253e-08	1.62104e-07	CG13386
FBgn0034135	3.25087	3.81817e-08	1.62272e-07	Syn2
FBgn0046113	2.60648	3.82723e-08	1.62535e-07	GluRIIC
FBgn0030574	1.38462	3.83527e-08	1.62783e-07	sbm
FBgn0035695	3.2446	3.91723e-08	1.66116e-07	CG10226
FBgn0023534	3.12075	3.94921e-08	1.67324e-07	CG17778
FBgn0053502	1.09284	4.06757e-08	1.72036e-07	CG33502
FBgn0028862	3.72363	4.45581e-08	1.87714e-07	dao
FBgn0037849	3.35407	4.65551e-08	1.95869e-07	CG4596
FBgn0031770	3.01004	4.78444e-08	2.0103e-07	CG13995
FBgn0036377	3.32892	4.8275e-08	2.02662e-07	CG10710
FBgn0025712	1.84362	4.85907e-08	2.03899e-07	CG13920
FBgn0028644	3.79939	4.97892e-08	2.08746e-07	beat-Ic
FBgn0028888	4.24991	4.99882e-08	2.09307e-07	CG4168
FBgn0031426	2.33711	5.13412e-08	2.14505e-07	CG18641
FBgn0035868	1.97344	5.14923e-08	2.14963e-07	CG7194
FBgn0031866	2.93891	5.36514e-08	2.23478e-07	Nlg2
FBgn0010399	3.80655	5.55321e-08	2.31011e-07	Nmdar1
FBgn0014135	1.43858	5.76435e-08	2.39381e-07	bnl
FBgn0036183	4.02628	5.90981e-08	2.44788e-07	CG6083
FBgn0038878	3.32926	6.04917e-08	2.50129e-07	CG3301
FBgn0030859	3.64085	6.22617e-08	2.57227e-07	CG12990
FBgn0033387	2.84015	6.28166e-08	2.59408e-07	CG8008
FBgn0030914	3.12644	6.34043e-08	2.61723e-07	CG6106
FBgn0038977	2.94373	6.34325e-08	2.61727e-07	CG5376
FBgn0261990	1.34133	6.94683e-08	2.85774e-07	CG42808
FBgn0015569	1.68944	7.02128e-08	2.88713e-07	alpha-Est10
FBgn0003380	2.12458	7.11929e-08	2.92243e-07	Sh
FBgn0036485	3.05705	7.23751e-08	2.96843e-07	FucTA
FBgn0038720	1.27307	7.55301e-08	3.09124e-07	CG6231
FBgn0032741	3.1134	7.76038e-08	3.17341e-07	Sidpn
FBgn0265580	3.35688	7.80767e-08	3.19004e-07	lncRNA:CR44407
FBgn0262605	2.85173	8.26217e-08	3.36604e-07	CG43131
FBgn0085438	2.25562	8.26643e-08	3.36604e-07	CG34409
FBgn0026090	1.41234	8.26611e-08	3.36604e-07	CG14812
FBgn0085390	2.5846	8.41938e-08	3.42398e-07	Dgk
FBgn0052572	3.49316	8.85381e-08	3.59306e-07	CG32572
FBgn0261698	3.2551	9.2337e-08	3.73462e-07	SLO2
FBgn0030647	3.82609	9.46034e-08	3.82307e-07	CG6324
FBgn0029723	2.64849	9.46889e-08	3.82492e-07	Proc-R
FBgn0031849	2.96804	9.6886e-08	3.91115e-07	CG11327
FBgn0053202	3.00507	9.79943e-08	3.95015e-07	dpr11
FBgn0034693	1.1533	1.00955e-07	4.06268e-07	CG11073
FBgn0051201	2.20422	1.03113e-07	4.14605e-07	GluRIIE
FBgn0039756	3.10272	1.05835e-07	4.25195e-07	CG9743
FBgn0045842	1.13705	1.05961e-07	4.25525e-07	yuri
FBgn0285970	1.36631	1.08582e-07	4.35507e-07	CG32500
FBgn0065032	2.71815	1.08669e-07	4.35671e-07	Arpc3B
FBgn0038980	2.94389	1.1296e-07	4.51933e-07	Octbeta1R
FBgn0004959	2.54332	1.13901e-07	4.55508e-07	phm
FBgn0030432	2.29652	1.14579e-07	4.5803e-07	CG4404
FBgn0029708	2.27644	1.1505e-07	4.59721e-07	CG3556
FBgn0265146	3.6289	1.15349e-07	4.60726e-07	CG44215
FBgn0038084	3.29432	1.16439e-07	4.64501e-07	beat-Vc
FBgn0052405	3.83143	1.17785e-07	4.69674e-07	Cpr65Av
FBgn0036992	1.61642	1.18359e-07	4.7177e-07	Hpd
FBgn0038402	3.9128	1.20626e-07	4.7981e-07	Fer2
FBgn0032601	1.53768	1.2246e-07	4.86705e-07	yellow-b
FBgn0013973	3.02706	1.22864e-07	4.88109e-07	Gycbeta100B
FBgn0030367	3.5396	1.25332e-07	4.97502e-07	Cyp311a1
FBgn0033905	1.04603	1.29321e-07	5.12278e-07	CG18324
FBgn0040658	1.45882	1.32517e-07	5.24076e-07	CG13516
FBgn0052412	1.72357	1.35528e-07	5.35764e-07	QC
FBgn0287603	2.89124	1.37755e-07	5.44343e-07	lncRNA:CR46472
FBgn0265262	1.71803	1.38868e-07	5.48519e-07	Vha68-1
FBgn0250908	3.81309	1.40425e-07	5.54211e-07	beat-VII
FBgn0024913	3.76609	1.4488e-07	5.70157e-07	Actbeta
FBgn0267504	2.1945	1.46618e-07	5.76762e-07	28SrRNA:CR45844
FBgn0083228	3.1206	1.52567e-07	5.9894e-07	Frq2
FBgn0052170	3.75015	1.55614e-07	6.10403e-07	CG32170
FBgn0262970	2.79893	1.62638e-07	6.36397e-07	CR43281
FBgn0052010	2.76902	1.63978e-07	6.406e-07	CR32010
FBgn0040717	1.83779	1.69471e-07	6.60719e-07	Nplp4
FBgn0267486	2.61779	1.79112e-07	6.96893e-07	Ptp36E
FBgn0035410	2.15308	1.85762e-07	7.21891e-07	CG14964
FBgn0037646	2.61732	1.90933e-07	7.41087e-07	CAHbeta
FBgn0039006	1.00591	2.06013e-07	7.95767e-07	Cyp6d4
FBgn0035708	2.664	2.07542e-07	8.01353e-07	axed
FBgn0035914	3.18131	2.08153e-07	8.0339e-07	CG6282
FBgn0033058	3.48665	2.10475e-07	8.12026e-07	CCHa2-R
FBgn0031630	1.65823	2.14292e-07	8.2609e-07	CG15629
FBgn0033521	3.13784	2.20715e-07	8.49489e-07	CG12896
FBgn0263029	2.96573	2.23938e-07	8.61203e-07	CG43324
FBgn0046697	1.2429	2.37021e-07	9.1006e-07	Ppr-Y
FBgn0036544	3.3889	2.47462e-07	9.49014e-07	sff
FBgn0085446	1.07681	2.64263e-07	1.01183e-06	CG34417
FBgn0262636	2.93654	2.65794e-07	1.01729e-06	dati
FBgn0035552	4.64856	2.75461e-07	1.05262e-06	CG11350
FBgn0040601	3.23272	2.77701e-07	1.06033e-06	CG13643
FBgn0259213	3.18769	2.79066e-07	1.06428e-06	side-II
FBgn0032484	3.138	2.88064e-07	1.09642e-06	kek4
FBgn0039808	2.67581	2.89632e-07	1.10195e-06	CG12071
FBgn0036202	2.52621	2.90228e-07	1.10378e-06	CG6024
FBgn0085380	3.27468	2.95249e-07	1.12067e-06	CG34351
FBgn0031955	3.0996	2.95913e-07	1.12274e-06	CG14535
FBgn0261804	3.08112	3.01509e-07	1.14352e-06	CG42750
FBgn0263031	2.20188	3.04615e-07	1.15315e-06	CG43326
FBgn0037326	2.79104	3.07891e-07	1.16406e-06	CG14669
FBgn0038662	1.15445	3.10749e-07	1.17394e-06	Mpc1
FBgn0041150	2.71358	3.16532e-07	1.19345e-06	hoe1
FBgn0267339	2.57898	3.16486e-07	1.19345e-06	p38c
FBgn0034229	2.65633	3.60771e-07	1.34862e-06	CG4847
FBgn0035557	1.53319	3.74363e-07	1.39617e-06	CG11353
FBgn0032089	3.38569	4.18806e-07	1.55289e-06	Rcd-1r
FBgn0010114	2.39367	4.31295e-07	1.59735e-06	hig
FBgn0027550	3.15023	4.33894e-07	1.60636e-06	CG6495
FBgn0029502	2.09109	4.36951e-07	1.61581e-06	Coq7
FBgn0039300	1.33603	4.53094e-07	1.67293e-06	RpS27
FBgn0031646	2.65572	4.91547e-07	1.8066e-06	snsl
FBgn0000015	3.05066	4.94533e-07	1.81688e-06	Abd-B
FBgn0086708	1.10579	5.1792e-07	1.897e-06	stv
FBgn0020638	2.72157	5.54937e-07	2.02641e-06	Lcp65Ag1
FBgn0038315	3.45287	5.90965e-07	2.1547e-06	CG14866
FBgn0038202	2.52885	5.98498e-07	2.18052e-06	CG12402
FBgn0038761	2.67789	6.01506e-07	2.19065e-06	CG17190
FBgn0266569	1.30909	6.14468e-07	2.23616e-06	CG42259
FBgn0031170	2.41963	6.2489e-07	2.27151e-06	ABCA
FBgn0263131	3.26011	6.33888e-07	2.30335e-06	CG43373
FBgn0038582	1.36006	6.34157e-07	2.30346e-06	CG7988
FBgn0039770	3.37876	6.41813e-07	2.32863e-06	CG15537
FBgn0038295	2.80972	6.41619e-07	2.32863e-06	Gyc88E
FBgn0051814	3.11961	6.47449e-07	2.34642e-06	DIP-kappa
FBgn0083949	2.71921	6.55378e-07	2.37426e-06	side-III
FBgn0051708	3.45883	6.59909e-07	2.38978e-06	DIP-zeta
FBgn0033358	3.45518	6.62607e-07	2.39865e-06	spab
FBgn0259245	2.79352	6.79348e-07	2.45488e-06	DIP-beta
FBgn0031473	2.66384	6.82634e-07	2.46558e-06	CG3104
FBgn0030310	2.24771	7.17596e-07	2.5841e-06	PGRP-SA
FBgn0085383	3.34256	7.45985e-07	2.68332e-06	CG34354
FBgn0022709	1.1534	7.64585e-07	2.74202e-06	Adk1
FBgn0039109	1.4209	7.95378e-07	2.84609e-06	CG10365
FBgn0010240	1.82107	8.10482e-07	2.8969e-06	Lcch3
FBgn0036391	3.05425	8.16502e-07	2.91625e-06	CG17364
FBgn0261929	3.07211	8.68319e-07	3.09558e-06	5-HT2B
FBgn0041097	3.78272	8.7964e-07	3.1313e-06	robo3
FBgn0264908	2.51984	8.8955e-07	3.16423e-06	pHCl-1
FBgn0030895	3.38423	8.92268e-07	3.17156e-06	CG7135
FBgn0266970	2.57362	9.33685e-07	3.31021e-06	lncRNA:CR45421
FBgn0004629	1.74709	9.78364e-07	3.45842e-06	Cys
FBgn0038207	3.24245	9.82819e-07	3.47289e-06	CG14356
FBgn0285991	1.11757	9.83372e-07	3.47357e-06	hpRNA:CR18854
FBgn0035086	2.64796	9.85925e-07	3.48131e-06	CG12851
FBgn0034804	1.4137	9.92083e-07	3.50049e-06	CG3831
FBgn0263980	2.47163	9.93168e-07	3.50303e-06	Stacl
FBgn0264006	3.02499	1.00285e-06	3.53458e-06	dysc
FBgn0035977	2.07873	1.04276e-06	3.66986e-06	PGRP-LF
FBgn0034911	3.12103	1.08608e-06	3.81815e-06	GlyT
FBgn0032602	2.76712	1.09188e-06	3.83715e-06	ppk17
FBgn0039420	3.3207	1.13958e-06	3.99454e-06	CG6154
FBgn0265002	2.64115	1.14284e-06	4.00452e-06	CG44153
FBgn0030237	4.37784	1.15411e-06	4.04252e-06	CG15209
FBgn0000535	3.10137	1.24915e-06	4.36432e-06	eag
FBgn0263316	1.97356	1.26262e-06	4.40977e-06	Mrp4
FBgn0005658	2.46284	1.27318e-06	4.44503e-06	Ets65A
FBgn0015034	2.45915	1.28723e-06	4.49085e-06	Cyp4e1
FBgn0051774	2.80563	1.3345e-06	4.64899e-06	fred
FBgn0036778	2.28559	1.35234e-06	4.70774e-06	Cyp312a1
FBgn0022355	1.32863	1.39922e-06	4.86565e-06	Tsf1
FBgn0051646	3.00197	1.40557e-06	4.886e-06	DIP-theta
FBgn0038941	2.60837	1.42033e-06	4.93374e-06	CG7080
FBgn0262018	2.19993	1.42574e-06	4.95072e-06	CadN2
FBgn0250910	3.18846	1.44298e-06	5.00599e-06	Octbeta3R
FBgn0028481	2.83301	1.44461e-06	5.00904e-06	CG4341
FBgn0037186	1.10688	1.53117e-06	5.2958e-06	CG11241
FBgn0259140	3.06422	1.54049e-06	5.32228e-06	CG42255
FBgn0265607	3.08041	1.54457e-06	5.33448e-06	beat-IIIa
FBgn0052600	2.33601	1.552e-06	5.3582e-06	dpr8
FBgn0261999	2.50738	1.56974e-06	5.40975e-06	Ca-Ma2d
FBgn0267126	2.1592	1.58984e-06	5.47511e-06	lncRNA:CR45566
FBgn0003065	3.15519	1.59476e-06	5.49007e-06	CG2150
FBgn0037420	3.96782	1.6053e-06	5.52027e-06	CG15597
FBgn0085421	2.01694	1.62266e-06	5.57615e-06	Epac
FBgn0085387	2.18455	1.62772e-06	5.59154e-06	shakB
FBgn0035385	2.92567	1.64567e-06	5.64717e-06	FMRFaR
FBgn0085382	2.36217	1.64533e-06	5.64717e-06	CG34353
FBgn0052406	3.08593	1.65193e-06	5.66661e-06	PVRAP
FBgn0032981	2.99675	1.67184e-06	5.72881e-06	CG3635
FBgn0004777	2.74067	1.7165e-06	5.87555e-06	Ccp84Ag
FBgn0039911	2.4338	1.72442e-06	5.89845e-06	CG1909
FBgn0032782	1.59331	1.7279e-06	5.90826e-06	Rab9
FBgn0267021	2.92995	1.73339e-06	5.92493e-06	lncRNA:CR45465
FBgn0030156	2.41384	1.76517e-06	6.03054e-06	CG15247
FBgn0032798	2.4417	1.79229e-06	6.11538e-06	CG10132
FBgn0266448	1.42188	1.79942e-06	6.13755e-06	CG45078
FBgn0037788	1.87083	1.82335e-06	6.21036e-06	CAH7
FBgn0040718	1.04523	1.84876e-06	6.29246e-06	CG15353
FBgn0058006	1.01422	2.03853e-06	6.90904e-06	CG40006
FBgn0030817	1.88272	2.06837e-06	7.00522e-06	CG4991
FBgn0036479	3.20531	2.15959e-06	7.30133e-06	CG13458
FBgn0052057	3.21066	2.30127e-06	7.75852e-06	dpr10
FBgn0028675	2.41915	2.32298e-06	7.82897e-06	Sur
FBgn0263511	2.92551	2.45465e-06	8.25537e-06	Vsx1
FBgn0033807	2.58485	2.50579e-06	8.41562e-06	AQP
FBgn0035359	2.72513	2.5241e-06	8.47119e-06	CG1143
FBgn0050021	2.46185	2.55737e-06	8.57388e-06	metro
FBgn0037015	2.52202	2.58301e-06	8.65682e-06	cmpy
FBgn0265651	2.64266	2.69374e-06	9.00911e-06	lncRNA:CR44458
FBgn0052573	2.54129	2.86534e-06	9.56306e-06	CG32573
FBgn0260238	2.54129	2.86974e-06	9.57444e-06	CG42512
FBgn0033520	1.57057	2.90967e-06	9.70092e-06	Prx2540-1
FBgn0085395	2.64935	2.91124e-06	9.70279e-06	Shawl
FBgn0250833	2.71433	2.93157e-06	9.76379e-06	CG34461
FBgn0052205	1.89985	3.05765e-06	1.01486e-05	hpRNA:CR32205
FBgn0083942	2.87556	3.07025e-06	1.01834e-05	CG34106
FBgn0002917	2.70803	3.13746e-06	1.0392e-05	na
FBgn0039075	2.8074	3.1671e-06	1.04829e-05	CG4393
FBgn0038814	1.75464	3.18653e-06	1.054e-05	CG15923
FBgn0039495	2.62481	3.19072e-06	1.05502e-05	CG5909
FBgn0261041	2.55034	3.23563e-06	1.06913e-05	stj
FBgn0262869	3.08547	3.31009e-06	1.09299e-05	Gfrl
FBgn0267661	2.43488	3.37636e-06	1.11411e-05	asRNA:CR45999
FBgn0259935	1.42489	3.53668e-06	1.16421e-05	CG42458
FBgn0034394	2.19845	3.60471e-06	1.18539e-05	CG15096
FBgn0037275	2.43784	3.61632e-06	1.1888e-05	CG14655
FBgn0028875	2.46174	3.62318e-06	1.19024e-05	nAChRalpha5
FBgn0034800	1.1017	3.6538e-06	1.19907e-05	CG3788
FBgn0287599	1.41069	3.68402e-06	1.20858e-05	CG46468
FBgn0262475	1.35684	3.74614e-06	1.22812e-05	bru2
FBgn0039008	2.4446	3.85697e-06	1.26231e-05	CG6972
FBgn0035245	2.41274	3.90081e-06	1.27622e-05	GC
FBgn0066365	2.42045	3.9407e-06	1.28839e-05	dyl
FBgn0031564	2.21903	3.95046e-06	1.29114e-05	CG2816
FBgn0038926	2.44195	4.02915e-06	1.31642e-05	CG13409
FBgn0259226	2.45276	4.03928e-06	1.31928e-05	CG42326
FBgn0034484	4.02366	4.13651e-06	1.35058e-05	CG11044
FBgn0266275	2.27781	4.16748e-06	1.3593e-05	asRNA:CR44960
FBgn0029588	2.1658	4.30703e-06	1.40339e-05	CR14798
FBgn0000370	1.06653	4.44104e-06	1.4451e-05	crc
FBgn0010258	2.25089	4.53175e-06	1.47313e-05	Rbp4
FBgn0034387	2.37951	4.64039e-06	1.50641e-05	Cyp12b2
FBgn0032058	3.05078	4.80876e-06	1.55791e-05	CG9289
FBgn0013675	1.39889	5.13116e-06	1.65567e-05	COX2
FBgn0265959	2.59816	5.22679e-06	1.68495e-05	rdgC
FBgn0051660	2.34742	5.23462e-06	1.68679e-05	smog
FBgn0034715	2.93372	5.24991e-06	1.69058e-05	Oatp58Db
FBgn0034198	2.21754	5.32455e-06	1.71233e-05	CG11400
FBgn0004878	2.46989	5.36967e-06	1.72453e-05	cas
FBgn0037227	2.59801	5.41015e-06	1.73637e-05	TwdlV
FBgn0038143	2.3323	5.44372e-06	1.74656e-05	CG9813
FBgn0039232	2.14941	5.55086e-06	1.77975e-05	sosie
FBgn0038680	2.00604	5.58366e-06	1.78967e-05	Cyp12a5
FBgn0031251	1.76079	5.66586e-06	1.81481e-05	CG4213
FBgn0033578	3.00427	5.93141e-06	1.89294e-05	BBS4
FBgn0038277	2.25792	5.97357e-06	1.90576e-05	RpS5b
FBgn0262867	1.4141	5.98254e-06	1.90799e-05	Ptr
FBgn0028999	2.37727	5.98816e-06	1.90915e-05	nerfin-1
FBgn0035542	1.10316	6.16508e-06	1.95906e-05	DOR
FBgn0023178	3.24711	6.24276e-06	1.98309e-05	Pdf
FBgn0040377	2.30209	6.24846e-06	1.98359e-05	Vha36-3
FBgn0017590	2.15738	6.40336e-06	2.02942e-05	klg
FBgn0038412	1.00425	6.41598e-06	2.03275e-05	Zip89B
FBgn0052944	2.23651	6.4661e-06	2.04728e-05	CG32944
FBgn0284236	3.52945	6.49524e-06	2.05583e-05	CG46320
FBgn0033113	1.6906	6.61155e-06	2.08852e-05	Spn42Dc
FBgn0031461	1.12401	6.64773e-06	2.09857e-05	daw
FBgn0265767	2.11367	6.95832e-06	2.18586e-05	zyd
FBgn0264000	2.43069	7.08222e-06	2.22261e-05	GluRIB
FBgn0261534	2.24079	7.17529e-06	2.25035e-05	l(2)34Fc
FBgn0038799	1.97545	7.25688e-06	2.27223e-05	MFS9
FBgn0051262	1.82027	7.53455e-06	2.35534e-05	CG31262
FBgn0266361	2.21613	7.58951e-06	2.37021e-05	asRNA:CR45009
FBgn0033658	2.12208	7.6231e-06	2.37831e-05	Twdlbeta
FBgn0019985	2.33973	7.7354e-06	2.4103e-05	mGluR
FBgn0036643	1.15315	8.24422e-06	2.55972e-05	Syx8
FBgn0267923	2.38453	8.2618e-06	2.56436e-05	lncRNA:CR46204
FBgn0023525	2.26054	8.88308e-06	2.74392e-05	CG3191
FBgn0259146	2.93504	9.22785e-06	2.84676e-05	fid
FBgn0030976	1.44998	9.5893e-06	2.95164e-05	CG7378
FBgn0267465	3.56582	9.66042e-06	2.97258e-05	asRNA:CR45815
FBgn0033192	2.46848	1.00117e-05	3.07476e-05	Corin
FBgn0261504	2.55599	1.00922e-05	3.09654e-05	7SLRNA:CR42652
FBgn0000003	2.55599	1.01286e-05	3.10573e-05	7SLRNA:CR32864
FBgn0262599	2.40823	1.0144e-05	3.10847e-05	SmydA-3
FBgn0260874	2.33332	1.04676e-05	3.20252e-05	Ir76a
FBgn0029853	1.47729	1.05638e-05	3.23091e-05	CG3781
FBgn0287616	1.7463	1.06464e-05	3.25515e-05	asRNA:CR46485
FBgn0031089	1.16596	1.10465e-05	3.37212e-05	CG9572
FBgn0039883	1.3289	1.1658e-05	3.55205e-05	RhoGAP100F
FBgn0266687	2.19453	1.1688e-05	3.5578e-05	lncRNA:CR45177
FBgn0053548	2.33395	1.19561e-05	3.63826e-05	SmydA-8
FBgn0031857	2.61569	1.2193e-05	3.70682e-05	LUBEL
FBgn0034720	2.46664	1.2532e-05	3.80628e-05	Liprin-gamma
FBgn0260995	1.77234	1.28757e-05	3.90271e-05	dpr21
FBgn0002535	1.40607	1.28899e-05	3.90513e-05	Lcp4
FBgn0031528	2.2464	1.30325e-05	3.94583e-05	CG15412
FBgn0054057	2.17971	1.33393e-05	4.03491e-05	CG34057
FBgn0031157	2.90865	1.34132e-05	4.05474e-05	CG1503
FBgn0263626	2.35808	1.38123e-05	4.16751e-05	lncRNA:CR43635
FBgn0038311	2.30305	1.3992e-05	4.21775e-05	CG14864
FBgn0034103	2.79198	1.42734e-05	4.29586e-05	prim
FBgn0052432	2.57669	1.50059e-05	4.50926e-05	CG32432
FBgn0032670	2.4914	1.52148e-05	4.56918e-05	CG5783
FBgn0036594	2.67219	1.53337e-05	4.59914e-05	CG13047
FBgn0010038	2.60395	1.55632e-05	4.66074e-05	GstD2
FBgn0003450	3.00969	1.57156e-05	4.70345e-05	snk
FBgn0030230	2.26145	1.5965e-05	4.7677e-05	Rph
FBgn0037714	2.82176	1.61637e-05	4.82105e-05	CG9396
FBgn0263337	2.7687	1.61621e-05	4.82105e-05	lncRNA:CR43418
FBgn0037560	2.24722	1.61939e-05	4.82856e-05	CR18228
FBgn0038348	2.09495	1.64346e-05	4.89629e-05	AOX2
FBgn0039734	2.6185	1.65039e-05	4.9134e-05	Tace
FBgn0260451	2.70885	1.67162e-05	4.9735e-05	CG14042
FBgn0039972	1.79424	1.67579e-05	4.98283e-05	Marf1
FBgn0260470	2.70885	1.68329e-05	5.00359e-05	SP555
FBgn0267433	2.1416	1.71173e-05	5.0834e-05	kl-5
FBgn0265296	3.55587	1.71924e-05	5.10256e-05	Dscam2
FBgn0004911	2.66702	1.72695e-05	5.11914e-05	asRNA:Eig63F-2
FBgn0263353	2.24043	1.73606e-05	5.14298e-05	CG11000
FBgn0265457	2.10883	1.76327e-05	5.22197e-05	lncRNA:CR44357
FBgn0039282	2.27069	1.77123e-05	5.24393e-05	Bili
FBgn0035756	2.19956	1.81517e-05	5.36906e-05	unc-13-4A
FBgn0250824	1.45417	1.85151e-05	5.47151e-05	CG33655
FBgn0033815	2.38361	1.87014e-05	5.52485e-05	CG4676
FBgn0265597	2.2969	1.94057e-05	5.71993e-05	rad
FBgn0015577	1.2996	2.03412e-05	5.98359e-05	alpha-Est9
FBgn0039525	2.31808	2.04962e-05	6.0218e-05	CG5646
FBgn0263608	2.52704	2.10778e-05	6.18136e-05	l(3)72Dr
FBgn0032283	2.42872	2.10853e-05	6.18168e-05	CG7296
FBgn0029851	2.46588	2.14086e-05	6.27455e-05	CG14445
FBgn0085386	2.07277	2.17805e-05	6.3719e-05	CG34357
FBgn0020908	2.10674	2.21121e-05	6.46106e-05	Scp1
FBgn0004919	2.23498	2.23701e-05	6.52653e-05	gol
FBgn0283651	2.51537	2.30661e-05	6.71736e-05	CG46301
FBgn0259734	1.07258	2.33348e-05	6.7874e-05	Nost
FBgn0026403	1.97695	2.36805e-05	6.87964e-05	Ndg
FBgn0266139	2.79141	2.40213e-05	6.97443e-05	lncRNA:CR44845
FBgn0015591	1.9641	2.46208e-05	7.13557e-05	AstA
FBgn0261086	2.20702	2.50568e-05	7.25321e-05	Syt14
FBgn0013995	2.15916	2.54934e-05	7.3685e-05	Calx
FBgn0038447	2.67143	2.55316e-05	7.37734e-05	CG14892
FBgn0264741	2.18921	2.5863e-05	7.46188e-05	CG43999
FBgn0264740	2.18921	2.58852e-05	7.46606e-05	CG43998
FBgn0050273	2.24364	2.60817e-05	7.52047e-05	CG30273
FBgn0050269	2.24365	2.61516e-05	7.53836e-05	CG30269
FBgn0039237	2.39227	2.62169e-05	7.55494e-05	CG13640
FBgn0039323	1.8969	2.63646e-05	7.59068e-05	CG10559
FBgn0287186	2.25918	2.78639e-05	7.99363e-05	scro
FBgn0264502	2.17433	2.79056e-05	8.0032e-05	CG43901
FBgn0030815	2.69794	2.91876e-05	8.35594e-05	CG8945
FBgn0287185	2.41913	3.0158e-05	8.61326e-05	nvd
FBgn0264308	1.96645	3.02331e-05	8.63211e-05	CG43778
FBgn0004623	2.4079	3.14787e-05	8.96915e-05	Gbeta76C
FBgn0051690	2.31725	3.19316e-05	9.09281e-05	CG31690
FBgn0266243	2.46398	3.19452e-05	9.09398e-05	lncRNA:CR44938
FBgn0031059	1.0387	3.21514e-05	9.14186e-05	CG14229
FBgn0028645	2.64868	3.21657e-05	9.14324e-05	beat-Ib
FBgn0267489	2.27306	3.34852e-05	9.50427e-05	PRY
FBgn0263220	2.97009	3.52373e-05	9.98391e-05	Hk
FBgn0052212	1.13011	3.52544e-05	9.98581e-05	CG32212
FBgn0033129	2.1071	3.68945e-05	0.000104166	Tsp42Eh
FBgn0004513	2.10597	3.78357e-05	0.000106698	Mdr65
FBgn0032202	2.06943	3.85164e-05	0.000108586	REPTOR-BP
FBgn0051191	2.09889	3.97585e-05	0.000111891	CG31191
FBgn0030290	2.23488	3.99767e-05	0.00011244	CG11756
FBgn0259112	1.90318	4.00302e-05	0.000112557	asRNA:CR42254
FBgn0050172	2.55417	4.04873e-05	0.000113743	CG30172
FBgn0025390	1.49777	4.10628e-05	0.000115292	Mur2B
FBgn0053203	2.07717	4.22384e-05	0.00011842	CG33203
FBgn0033321	1.8965	4.23429e-05	0.000118679	CG8738
FBgn0029783	1.15776	4.25317e-05	0.000119173	Sirt4
FBgn0037603	1.12389	4.40734e-05	0.00012317	CG11753
FBgn0265498	2.99083	4.49401e-05	0.000125447	asRNA:CR44367
FBgn0038144	2.49649	4.50282e-05	0.000125656	CG8870
FBgn0260753	2.09932	4.55068e-05	0.000126771	Pdfr
FBgn0265934	2.31838	4.56601e-05	0.000127087	lncRNA:CR44723
FBgn0052582	2.13033	4.68334e-05	0.000130203	lncRNA:CR32582
FBgn0037717	2.56635	4.8261e-05	0.000133978	CG8301
FBgn0036319	2.11603	4.84867e-05	0.000134513	Ent3
FBgn0033799	1.22051	5.07652e-05	0.000140484	GLaz
FBgn0034352	1.12462	5.16451e-05	0.000142837	CG17669
FBgn0261928	3.11759	5.2957e-05	0.000146297	CG42795
FBgn0050380	2.1153	5.43851e-05	0.00015007	CG30380
FBgn0039915	2.15831	5.5135e-05	0.000152052	Gat
FBgn0032002	1.70421	5.51643e-05	0.000152089	CG8353
FBgn0052603	2.11459	5.54411e-05	0.000152808	CG32603
FBgn0085612	1.95957	5.64548e-05	0.000155335	CR41320
FBgn0000014	2.58415	5.66697e-05	0.000155838	abd-A
FBgn0025625	2.04043	5.94165e-05	0.000162925	Sik2
FBgn0038079	1.0023	5.97287e-05	0.000163642	NijC
FBgn0031451	1.87523	6.04596e-05	0.000165597	CG9961
FBgn0052476	2.13143	6.11864e-05	0.000167397	mthl14
FBgn0265595	1.92905	6.17311e-05	0.000168743	CG44422
FBgn0028496	2.1373	6.74771e-05	0.00018372	CG30116
FBgn0028697	1.2596	6.8683e-05	0.000186581	RpL15
FBgn0031469	2.33691	6.89004e-05	0.000187118	CG18558
FBgn0263772	2.56985	6.91362e-05	0.000187705	CG43689
FBgn0033500	2.70215	6.94549e-05	0.000188518	CG12913
FBgn0030634	2.45427	6.94918e-05	0.000188565	CG9164
FBgn0052547	1.8689	6.95636e-05	0.000188659	CG32547
FBgn0287619	2.36023	7.089e-05	0.000192142	lncRNA:CR46488
FBgn0259241	2.44791	7.12413e-05	0.00019304	CG42339
FBgn0083981	2.24686	7.32351e-05	0.000198275	RunxA
FBgn0086711	1.23791	7.43195e-05	0.000201041	mol
FBgn0039045	1.84925	7.74356e-05	0.000208883	CG17119
FBgn0267148	2.30356	7.88607e-05	0.000212548	lncRNA:CR45588
FBgn0037447	1.06676	8.00282e-05	0.000215454	Neurochondrin
FBgn0032280	2.54948	8.2316e-05	0.000221303	CG17105
FBgn0039494	1.07166	8.54882e-05	0.000229511	grass
FBgn0036939	2.13828	8.663e-05	0.000232188	CG7365
FBgn0031468	1.31305	8.77491e-05	0.000234991	CG2975
FBgn0264441	2.27064	9.24694e-05	0.00024715	lncRNA:CR43859
FBgn0033132	1.44779	9.76295e-05	0.000259859	Tsp42Ej
FBgn0027584	2.56997	9.78057e-05	0.000260256	CG4757
FBgn0037601	1.39087	0.000104212	0.000276309	Cyp313b1
FBgn0031117	1.31715	0.000105783	0.000280397	GstT3
FBgn0264490	1.98287	0.000110134	0.000291369	Eip93F
FBgn0260971	2.19145	0.000111106	0.000293618	CG42594
FBgn0037618	2.30549	0.000111751	0.000295241	ouib
FBgn0011769	1.65097	0.000112545	0.000297177	Fdx1
FBgn0085369	2.03354	0.000112756	0.000297651	Drgx
FBgn0038366	5.0002	0.000113849	0.000300043	CG4576
FBgn0031257	2.28349	0.000115879	0.000305142	CG4133
FBgn0002868	2.78979	0.000121759	0.000319963	MtnA
FBgn0259237	2.94436	0.000122613	0.000322082	CG42335
FBgn0035331	2.40183	0.00012329	0.000323682	MsR1
FBgn0262364	2.25623	0.000123279	0.000323682	CG43062
FBgn0030001	1.90649	0.000125783	0.00032933	cyr
FBgn0031801	2.22613	0.000126899	0.000332004	CG9498
FBgn0003356	2.17425	0.000126908	0.000332004	Jon99Cii
FBgn0034468	1.62806	0.00012761	0.000333748	Obp56a
FBgn0020640	2.32377	0.000128904	0.000336952	Lcp65Ae
FBgn0036910	2.0794	0.000129913	0.000339403	Cyp305a1
FBgn0052683	2.16512	0.000130337	0.000340418	CG32683
FBgn0264479	2.48385	0.000131189	0.000342457	lncRNA:CR43887
FBgn0053099	1.14185	0.00013293	0.00034672	CG33099
FBgn0011589	2.14715	0.000133105	0.000347082	Elk
FBgn0004880	1.85259	0.00013474	0.00035068	scrt
FBgn0267578	2.00781	0.000136078	0.000353877	lncRNA:CR45918
FBgn0261794	1.02913	0.000137465	0.000357289	kcc
FBgn0030161	2.31613	0.000138147	0.000358966	CG15249
FBgn0033405	2.0956	0.000139466	0.000362001	CG13954
FBgn0035151	1.06647	0.000140282	0.000363825	CG17129
FBgn0052436	2.24466	0.000142077	0.000368085	CG32436
FBgn0023496	1.90774	0.000142384	0.000368681	Lip1
FBgn0041723	1.90472	0.000143629	0.000371706	rho-5
FBgn0030913	2.10309	0.000144987	0.000375018	CG6123
FBgn0038243	1.77829	0.000148446	0.000383551	CG8066
FBgn0035231	2.07198	0.000149906	0.000387117	Pcyt2
FBgn0262631	1.78775	0.000150274	0.000387857	lncRNA:CR43148
FBgn0029768	2.05645	0.000157847	0.000406532	SPR
FBgn0053469	1.97937	0.000160161	0.00041172	CG33469
FBgn0016013	1.96649	0.000161811	0.000415406	Faa
FBgn0032900	1.71365	0.000165899	0.000425788	CG14401
FBgn0030518	1.20159	0.000167895	0.000430337	CG11134
FBgn0052815	1.68167	0.000169199	0.000433449	CG32815
FBgn0033983	2.25278	0.000177876	0.000454708	ADPS
FBgn0052783	1.23999	0.000180439	0.000460772	Gem4c
FBgn0032707	1.99683	0.000180629	0.000461012	CG10348
FBgn0022160	1.38128	0.000181496	0.000462978	Gpo1
FBgn0010388	2.8743	0.000182468	0.000465333	Dro
FBgn0039024	3.14528	0.000183504	0.000467482	Nepl15
FBgn0264699	2.21664	0.00018369	0.000467831	CG43968
FBgn0259710	1.931	0.000185321	0.000471736	CG42364
FBgn0030011	1.75921	0.000187421	0.000476326	Gbeta5
FBgn0051313	3.29648	0.000188264	0.000478063	CG31313
FBgn0035429	1.76172	0.000188304	0.000478063	CG12017
FBgn0287724	1.39992	0.00019254	0.000487918	NA
FBgn0266350	1.00991	0.000196967	0.000498478	lncRNA:CR44999
FBgn0001991	2.06435	0.000198039	0.000500603	Ca-alpha1D
FBgn0029608	1.93383	0.000198067	0.000500603	CG3091
FBgn0261704	2.00274	0.000207268	0.000522349	CG42740
FBgn0051871	2.00782	0.000208281	0.000524766	CG31871
FBgn0027544	2.00274	0.000208398	0.000524924	CG2217
FBgn0030347	1.81544	0.000212605	0.000534959	CG15739
FBgn0004514	2.08587	0.00022018	0.00055243	Oct-TyrR
FBgn0037606	2.89699	0.000221669	0.000555754	CG8032
FBgn0035428	1.92765	0.000221674	0.000555754	CG14960
FBgn0038828	2.26585	0.000223422	0.000559549	CG17270
FBgn0262983	2.096	0.000225145	0.000563565	CG43291
FBgn0035649	1.91007	0.000228848	0.000571794	CG10483
FBgn0067782	1.82452	0.000229764	0.000573933	att-ORFB
FBgn0037225	2.21609	0.000231837	0.00057881	TwdlG
FBgn0030260	2.24187	0.000232046	0.000579182	CG1537
FBgn0037835	1.65157	0.000239545	0.000596198	CG14687
FBgn0033363	2.15779	0.00024334	0.000605018	CG13744
FBgn0287612	1.81647	0.000243745	0.000605868	lncRNA:CR46481
FBgn0265313	1.18398	0.000244457	0.000607324	CG44286
FBgn0028955	1.18398	0.00024465	0.000607647	CG8788
FBgn0000449	1.62456	0.000249543	0.000619159	dib
FBgn0020372	2.94256	0.000251014	0.000622169	TM4SF
FBgn0085385	1.93294	0.000253736	0.000628592	bma
FBgn0040993	1.87017	0.000254697	0.000630273	CG17325
FBgn0259201	1.87017	0.000254742	0.000630273	CG42305
FBgn0266429	1.80488	0.000259468	0.000641469	AstA-R1
FBgn0051119	1.92884	0.000259705	0.000641891	HDAC11
FBgn0264857	2.23326	0.000269845	0.000665926	lncRNA:iab8
FBgn0033702	1.18494	0.000273346	0.000673875	CG8854
FBgn0020269	1.41776	0.000275572	0.000678692	mspo
FBgn0030174	1.86597	0.000275725	0.000678871	CG15312
FBgn0035309	1.41858	0.000278306	0.000684875	CG15879
FBgn0025383	2.21722	0.000279541	0.000687212	CG14780
FBgn0031623	1.83022	0.000284761	0.000699506	Taf12L
FBgn0264904	1.89367	0.000287798	0.000706428	asRNA:CR44095
FBgn0032857	1.81998	0.000288129	0.000707059	CG10947
FBgn0028422	1.91307	0.000296129	0.000725394	GluRIID
FBgn0039779	1.76823	0.000299153	0.000732245	PH4alphaSG2
FBgn0040823	1.80912	0.000310478	0.000757652	dpr6
FBgn0050154	1.90536	0.000315035	0.000768382	CG30154
FBgn0033708	2.56363	0.000315766	0.00076997	CG8850
FBgn0040571	1.8031	0.000318939	0.000776919	CG17193
FBgn0286782	2.08553	0.000329757	0.000801851	flz
FBgn0265416	1.07243	0.000336706	0.000817302	Neto
FBgn0035167	1.82201	0.000346156	0.000838337	Gr61a
FBgn0031703	2.71264	0.000348672	0.000844004	CG12512
FBgn0052183	1.87128	0.000351484	0.000850172	Ccn
FBgn0053639	1.92401	0.00035475	0.000857207	CG33639
FBgn0031634	2.19156	0.000358173	0.000864611	Ir25a
FBgn0052368	1.80677	0.000366795	0.000883429	CG32368
FBgn0034745	2.06167	0.000374725	0.000901401	CG4329
FBgn0036589	1.42287	0.000378405	0.000909572	CG13067
FBgn0015558	1.42056	0.000385448	0.000926269	tty
FBgn0053294	1.82937	0.00039305	0.000944066	CR33294
FBgn0037292	1.83842	0.000394384	0.000947032	plh
FBgn0265052	1.67783	0.000400093	0.000960264	St3
FBgn0036835	3.55526	0.000402878	0.000965984	CG14075
FBgn0040634	2.24787	0.000414502	0.00099237	CG4186
FBgn0035733	2.10725	0.000421684	0.00100756	CG8641
FBgn0262820	2.0832	0.000434619	0.00103666	CG43191
FBgn0039108	1.75284	0.000440571	0.0010506	CG10232
FBgn0287620	2.00535	0.000444227	0.00105853	lncRNA:CR46489
FBgn0001256	1.44576	0.000446045	0.0010626	ImpL1
FBgn0035845	1.81855	0.000449887	0.00107122	CG13675
FBgn0038034	1.41063	0.00046677	0.00110923	Cyp9f3
FBgn0032218	1.12074	0.000476438	0.00113081	CG5381
FBgn0003091	1.69339	0.000482495	0.00114405	Pkc53E
FBgn0037902	1.60872	0.000492595	0.00116685	CG5281
FBgn0030997	1.82017	0.000492886	0.00116725	CG7990
FBgn0264386	1.27636	0.000493205	0.00116772	Ca-alpha1T
FBgn0039481	1.7496	0.000509777	0.00120488	Cpr97Eb
FBgn0015400	1.46349	0.000535351	0.00126253	kek2
FBgn0085422	2.05846	0.000538527	0.00126971	CG34393
FBgn0004842	1.95104	0.000563125	0.00132285	RYa-R
FBgn0265356	1.1663	0.000566074	0.00132848	tn
FBgn0265295	2.80357	0.00057854	0.00135443	asRNA:CR42871
FBgn0264815	1.18006	0.000588207	0.00137506	Pde1c
FBgn0085245	1.98409	0.000593581	0.00138694	CG34216
FBgn0043806	1.73228	0.000593808	0.00138714	CG32032
FBgn0038208	2.40274	0.000594151	0.00138727	CG14355
FBgn0026176	1.66988	0.000607759	0.00141732	SkpB
FBgn0262109	1.06744	0.000624984	0.00145432	lncRNA:CR42862
FBgn0262685	2.1729	0.00062847	0.00146066	CG43155
FBgn0032495	1.38409	0.000633506	0.00147023	CG16820
FBgn0262567	1.89413	0.000641064	0.00148634	CG43107
FBgn0030511	1.09973	0.000657796	0.00152257	CG11158
FBgn0050502	1.85017	0.000660912	0.00152868	fa2h
FBgn0065099	1.87704	0.000674246	0.00155802	snRNA:7SK
FBgn0044872	1.80445	0.000683745	0.00157883	FucTC
FBgn0051370	1.52357	0.000684795	0.00158088	CG31370
FBgn0031974	1.99553	0.000692943	0.00159739	CG12560
FBgn0030883	1.26851	0.000694614	0.00160086	CG7772
FBgn0264679	2.09468	0.000757642	0.00173655	asRNA:CR43964
FBgn0037223	1.60002	0.000763295	0.00174867	TwdlU
FBgn0005638	2.1065	0.000768861	0.00176017	slbo
FBgn0024995	1.91531	0.000785218	0.00179462	CG2680
FBgn0036282	1.71933	0.000790242	0.00180525	Smyd4-2
FBgn0050457	1.84257	0.000794092	0.00181361	CG30457
FBgn0033518	1.89698	0.000814052	0.00185744	Prx2540-2
FBgn0260780	1.80773	0.000819665	0.00186803	wisp
FBgn0040726	1.67794	0.000821129	0.00187092	dpr1
FBgn0033464	1.71324	0.000831115	0.00189233	CG1441
FBgn0030887	1.66839	0.000834422	0.00189862	CG6867
FBgn0035855	1.6054	0.000834468	0.00189862	CG7366
FBgn0035791	1.79575	0.000835879	0.00190138	CG8539
FBgn0085599	1.54334	0.000836829	0.00190309	CG41284
FBgn0051140	1.67133	0.00084344	0.00191631	CG31140
FBgn0262563	1.75422	0.000849972	0.0019307	CG43103
FBgn0085474	1.80764	0.000860138	0.0019524	CG34445
FBgn0038179	1.13353	0.00086119	0.00195433	CG9312
FBgn0033136	3.36294	0.000866183	0.00196512	Tsp42Eo
FBgn0267668	1.25965	0.00087328	0.00198037	lncRNA:CR46006
FBgn0031080	2.12125	0.0008793	0.00199355	CG12655
FBgn0038752	1.91274	0.00087967	0.00199392	CG4462
FBgn0037222	1.48016	0.000879886	0.00199394	CG14642
FBgn0267773	1.57465	0.00088329	0.00200118	asRNA:CR46104
FBgn0030528	1.04682	0.000886972	0.00200858	CG11095
FBgn0032221	1.79729	0.00088759	0.0020095	Schip1
FBgn0016919	1.703	0.00089786	0.00202941	nompB
FBgn0005564	1.60749	0.000898375	0.0020301	Shal
FBgn0030723	2.21089	0.000919175	0.00207467	dpr18
FBgn0265338	1.94616	0.000945195	0.0021294	lncRNA:CR44292
FBgn0260400	3.77296	0.000967754	0.00217361	elav
FBgn0030492	2.35655	0.000969128	0.00217618	CG15754
FBgn0013348	1.81821	0.000978834	0.00219695	TpnC41C
FBgn0032772	1.58713	0.00100085	0.00224428	CG17350
FBgn0037130	1.59466	0.00100946	0.002262	Syn1
FBgn0037672	1.10425	0.00106357	0.0023755	sage
FBgn0266808	1.2433	0.00107556	0.00240046	asRNA:CR45270
FBgn0052647	1.8544	0.00108081	0.00241121	CG32647
FBgn0038395	1.27807	0.0010919	0.0024337	CG10407
FBgn0037416	1.74517	0.00110121	0.00245332	Osi9
FBgn0051116	1.88702	0.00110666	0.00246322	ClC-a
FBgn0286932	1.16025	0.00111196	0.00247438	CG46429
FBgn0039630	1.57705	0.00113087	0.00251414	CG11843
FBgn0033234	1.60694	0.00115537	0.00256565	MFS12
FBgn0000045	1.86634	0.00116002	0.0025748	Act79B
FBgn0267725	2.34507	0.00116268	0.0025801	asRNA:CR46058
FBgn0035243	1.05613	0.00118495	0.00262769	CG13926
FBgn0030207	1.69781	0.00120157	0.00266334	CG2887
FBgn0031869	1.68273	0.00121659	0.00269167	CG18304
FBgn0035439	1.45258	0.00123997	0.00274024	CG14961
FBgn0000092	1.63767	0.00124717	0.00275424	dyw
FBgn0031489	1.80433	0.00126996	0.00280201	CG17224
FBgn0267285	1.61706	0.00132981	0.00292533	lncRNA:CR45721
FBgn0261509	1.80607	0.00133062	0.00292646	haf
FBgn0031942	2.19029	0.00133199	0.00292879	CG7203
FBgn0261360	1.7518	0.00135013	0.00296598	CG42637
FBgn0028408	1.52515	0.0013511	0.00296743	Drep2
FBgn0000024	1.50498	0.0013723	0.00300987	Ace
FBgn0033079	1.64184	0.00140378	0.0030726	Fmo-2
FBgn0260933	1.14525	0.0014041	0.00307261	rempA
FBgn0287695	1.46856	0.001414	0.00309146	NA
FBgn0034789	1.53345	0.00144015	0.00314362	PIP5K59B
FBgn0032800	1.74769	0.00146619	0.00319613	CG10137
FBgn0036742	1.31755	0.0014702	0.00320269	CG7497
FBgn0063495	1.57291	0.00147131	0.00320366	GstE5
FBgn0051145	1.43638	0.00147779	0.00321631	CG31145
FBgn0030778	1.25987	0.00148061	0.00322171	CG4678
FBgn0040842	1.72751	0.00149639	0.00325384	CG15212
FBgn0263413	1.60079	0.00150891	0.00327959	lncRNA:CR43459
FBgn0052636	1.81567	0.00152108	0.00330381	lncRNA:CR32636
FBgn0085294	1.82786	0.00154947	0.00336242	CG34265
FBgn0266579	1.53877	0.0015637	0.00339026	tau
FBgn0064225	1.07037	0.00156919	0.00340061	RpL5
FBgn0035676	1.69262	0.00157516	0.00341203	ssp6
FBgn0039339	1.40066	0.00157853	0.00341777	CG5116
FBgn0259233	1.5189	0.00160292	0.0034659	CG42331
FBgn0037513	1.74363	0.00161523	0.0034894	pyd3
FBgn0038161	1.9735	0.0016237	0.00350608	CG9269
FBgn0034417	1.76652	0.00162405	0.00350608	CG15117
FBgn0063499	1.92344	0.00163573	0.00352892	GstE10
FBgn0051032	1.24758	0.00169538	0.00364617	CR31032
FBgn0033443	1.00615	0.00170404	0.00366264	CG1698
FBgn0013678	1.12277	0.0017068	0.00366744	CYTB
FBgn0040260	1.74363	0.00171163	0.00367586	Ugt37D1
FBgn0030642	1.68336	0.00171186	0.00367586	CG15642
FBgn0029137	1.63997	0.00175545	0.00376274	Patsas
FBgn0011603	1.5219	0.00175979	0.00377036	ine
FBgn0051118	1.17602	0.00177409	0.00379931	RabX4
FBgn0028940	2.85034	0.0017755	0.00380149	Cyp28a5
FBgn0038072	1.92298	0.00178546	0.00382112	CG6225
FBgn0011701	1.61221	0.00178695	0.00382259	repo
FBgn0026061	1.48292	0.00178904	0.00382622	Mipp1
FBgn0036368	1.52177	0.00191297	0.00406956	CG10738
FBgn0034928	1.12043	0.00193943	0.00412311	CG13562
FBgn0065098	1.99937	0.00198075	0.00420444	RNaseMRP:RNA
FBgn0266721	1.9039	0.00199672	0.00423648	gammaSnap2
FBgn0039530	1.64223	0.00201533	0.00427409	Tusp
FBgn0030769	1.57745	0.00214022	0.00452201	CG13012
FBgn0031568	1.57694	0.00215289	0.00454678	CG10019
FBgn0085431	1.60898	0.00219716	0.00463213	CG34402
FBgn0038037	1.27641	0.00222906	0.00469238	Cyp9f2
FBgn0035957	1.66816	0.00225335	0.00473711	CG5144
FBgn0029942	2.49964	0.00229699	0.00482252	CG2059
FBgn0034924	1.50435	0.00235624	0.00494046	CG17658
FBgn0038694	1.4321	0.00236054	0.00494839	CG5217
FBgn0039277	1.46551	0.00238875	0.00500209	Nepl16
FBgn0028699	1.49658	0.00238988	0.00500337	Rh50
FBgn0039617	1.0892	0.0024545	0.00512749	DIP-gamma
FBgn0266129	1.60544	0.00245708	0.00513176	lov
FBgn0029710	1.21231	0.00256177	0.00533306	CG3568
FBgn0031940	1.48784	0.00257801	0.0053657	CG7214
FBgn0037165	1.44208	0.00269423	0.00559186	CG11437
FBgn0265182	1.25708	0.00272046	0.00564386	CG44247
FBgn0259823	1.49664	0.00272404	0.00565007	CG42404
FBgn0039048	1.50096	0.00277461	0.00574876	CG17111
FBgn0037546	1.5397	0.002815	0.00582494	mAChR-B
FBgn0038540	1.69058	0.00281938	0.00583274	CG14321
FBgn0037498	1.60124	0.00285083	0.005894	CG10029
FBgn0043792	1.40729	0.00295152	0.00608778	CG30427
FBgn0266096	1.56017	0.00297109	0.0061242	lncRNA:CR44833
FBgn0052677	1.59012	0.00300025	0.00618168	X11Lbeta
FBgn0037060	1.51462	0.00306984	0.00631288	CG10508
FBgn0052227	1.66614	0.00309211	0.00635325	gogo
FBgn0035777	1.91734	0.00309868	0.00636404	CG8563
FBgn0036597	1.56026	0.00311037	0.00638532	CG4962
FBgn0003429	1.36592	0.00312084	0.00640135	slo
FBgn0036186	1.10523	0.00312836	0.00641403	CG6071
FBgn0260775	1.37456	0.00317999	0.00651434	DnaJ-60
FBgn0260770	1.37456	0.00321032	0.00657367	CG42568
FBgn0034439	1.58759	0.00325208	0.00665352	CG10062
FBgn0003733	1.75979	0.00326946	0.00668624	tor
FBgn0266115	1.56165	0.00329138	0.00672677	asRNA:CR44841
FBgn0264984	1.53411	0.00333762	0.0068155	lncRNA:CR44135
FBgn0031835	1.62474	0.00338391	0.00690416	CG11319
FBgn0267432	1.44791	0.00345366	0.00703601	kl-3
FBgn0027491	1.41673	0.00359121	0.00730079	Cdk5alpha
FBgn0041581	1.3789	0.00368777	0.00748601	AttB
FBgn0038629	1.2301	0.00369871	0.00750665	CG14304
FBgn0036595	1.56634	0.00371781	0.0075438	CG13046
FBgn0003710	1.42174	0.00375897	0.00762091	tipE
FBgn0004573	1.55188	0.00388767	0.00786424	5-HT7
FBgn0030931	1.41941	0.0040396	0.00814695	Xrcc2
FBgn0038674	1.28145	0.00403894	0.00814695	CG14285
FBgn0267172	2.68022	0.004142	0.00832552	asRNA:CR45612
FBgn0037086	1.42729	0.0044	0.00880549	CG7202
FBgn0036781	1.4116	0.00441587	0.00883541	CG13699
FBgn0029837	1.40398	0.00444813	0.00889257	Tsp5D
FBgn0031490	1.63633	0.00452825	0.00904147	CG17264
FBgn0264087	1.35219	0.00454542	0.00907197	Slob
FBgn0003527	1.58569	0.00466097	0.0092776	stil
FBgn0042119	2.6676	0.00471904	0.00938153	Cpr65Au
FBgn0037992	1.28476	0.00482853	0.00956758	CG4702
FBgn0085413	1.36481	0.00492914	0.00975086	CG34384
FBgn0033633	1.34962	0.00501648	0.00991141	Smyd4-3

## Sheet: Table S2
Table S2. The list of upregulated genes in Aj-parasitized EA discs at 6 h post-parasitization.
Gene ID	Log2(fold change)	PValue	FDR	Symbol
FBgn0036690	5.88262	1.84e-85	1.83e-81	dilp8
FBgn0034094	9.35006	1.18e-69	3.92e-66	Tsf3
FBgn0266441	9.35006	3.34e-63	6.62e-60	CG45071
FBgn0035608	4.56013	1.09e-62	1.8e-59	blanks
FBgn0031734	11.5983	6.31e-62	8.95e-59	CG11147
FBgn0267449	2.52213	3.46e-46	3.81e-43	WDY
FBgn0013686	1.94171	2.27e-44	2.25e-41	lrRNA
FBgn0263093	2.3159	5.81e-44	5.25e-41	CR43361
FBgn0031957	2.63278	1.84e-43	1.52e-40	TwdlE
FBgn0038928	10.7478	3.77e-41	2.88e-38	Fadd
FBgn0005660	2.94462	1.9e-39	1.26e-36	Ets21C
FBgn0036551	10.7785	1.41e-37	8.76e-35	CG17029
FBgn0267448	11.0282	7.85e-37	4.33e-34	asRNA:CR45798
FBgn0031824	10.5729	8.07e-35	4.22e-32	CG9547
FBgn0267936	3.70716	9.29e-35	4.61e-32	lncRNA:CR46216
FBgn0267495	8.02343	1.03e-34	4.89e-32	asRNA:CR45185
FBgn0036428	2.1267	6.25e-33	2.82e-30	Gbs-70E
FBgn0039788	3.03223	1.12e-32	4.83e-30	Rpt6R
FBgn0032699	2.00287	1.39e-31	5.5e-29	CG10383
FBgn0250815	5.82598	2.75e-31	1.01e-28	Jon65Aiv
FBgn0051973	2.10209	2.75e-31	1.01e-28	Cda5
FBgn0043575	9.91553	9.23e-31	3.16e-28	PGRP-SC2
FBgn0024293	9.73733	1.55e-30	4.95e-28	Spn43Ab
FBgn0013688	2.36913	4.47e-29	1.39e-26	srRNA
FBgn0286868	2.08821	1.57e-28	4.34e-26	lncRNA:SMRG
FBgn0261625	2.20251	1.18e-27	2.93e-25	GLS
FBgn0266632	1.76129	1.78e-27	4.3e-25	asRNA:CR45139
FBgn0026197	9.45241	1.16e-26	2.65e-24	lncRNA:noe
FBgn0264821	2.23577	1.18e-26	2.65e-24	asRNA:CR44029
FBgn0267505	1.86943	2.16e-26	4.77e-24	pre-rRNA:CR45845
FBgn0029504	1.68426	4.2e-26	8.88e-24	CHES-1-like
FBgn0267429	1.7744	4.36e-26	9.01e-24	lovit
FBgn0262620	3.59086	2.92e-25	5.8e-23	lncRNA:CR43144
FBgn0261674	9.16078	3.39e-24	6.01e-22	CG42709
FBgn0050413	6.10474	5.54e-24	9.65e-22	CG30413
FBgn0015714	2.91101	1.14e-23	1.95e-21	Cyp6a17
FBgn0087011	1.7169	2.95e-23	4.72e-21	CG41520
FBgn0011706	1.73089	3.42e-23	5.35e-21	rpr
FBgn0038092	3.12697	5.03e-23	7.68e-21	beat-Vb
FBgn0034566	4.02285	1.69e-22	2.36e-20	CG9313
FBgn0287613	2.93538	2.18e-22	3e-20	lncRNA:CR46482
FBgn0037411	5.73076	2.59e-22	3.43e-20	Osi3
FBgn0023416	1.57491	8.86e-22	1.09e-19	Ac3
FBgn0010441	5.91153	9.09e-22	1.1e-19	pll
FBgn0013681	1.64967	1.23e-21	1.47e-19	ND3
FBgn0033978	3.83488	1.57e-21	1.81e-19	Cyp6a23
FBgn0264503	8.85946	1.94e-21	2.19e-19	CG43902
FBgn0042696	2.08786	2.7e-21	2.98e-19	NfI
FBgn0031975	1.61486	2.81e-21	3.07e-19	Tg
FBgn0052170	2.05507	7.95e-21	8.22e-19	CG32170
FBgn0267073	3.44718	1.3e-20	1.33e-18	lncRNA:CR45517
FBgn0037853	1.74709	1.72e-20	1.69e-18	CG14696
FBgn0029943	9.0452	7.22e-20	6.83e-18	Atg5
FBgn0027581	2.34974	1.09e-19	1e-17	CG6191
FBgn0263344	9.99989	1.11e-19	1.01e-17	asRNA:CR43425
FBgn0011288	1.67077	2.73e-19	2.4e-17	Snap25
FBgn0086758	2.17456	3.3e-19	2.87e-17	chinmo
FBgn0051956	3.58731	4.37e-19	3.74e-17	Pgant4
FBgn0033777	1.46164	6.46e-19	5.39e-17	CG17574
FBgn0036833	5.55528	6.7e-19	5.54e-17	CG3819
FBgn0263780	1.71509	7.91e-19	6.43e-17	CG17684
FBgn0038957	3.37445	9.21e-19	7.31e-17	CG7059
FBgn0030569	2.59241	1.25e-18	9.71e-17	CG9411
FBgn0036809	5.38609	1.33e-18	1.02e-16	CG12477
FBgn0040355	8.50536	1.51e-18	1.14e-16	CG3526
FBgn0038727	3.44575	2.15e-18	1.61e-16	CG7432
FBgn0001078	2.85057	3.38e-18	2.47e-16	ftz-f1
FBgn0035571	5.28513	4.14e-18	3e-16	CG12493
FBgn0035132	2.1473	4.2e-18	3.02e-16	mthl10
FBgn0011206	1.71964	4.23e-18	3.02e-16	bol
FBgn0037548	1.37423	4.43e-18	3.14e-16	CG7900
FBgn0000451	1.44712	1.21e-17	8.37e-16	ect
FBgn0016694	1.88511	1.33e-17	9.01e-16	Pdp1
FBgn0085810	1.43783	1.64e-17	1.09e-15	CR41597
FBgn0052791	1.73658	1.71e-17	1.13e-15	DIP-alpha
FBgn0034022	1.6304	1.8e-17	1.18e-15	CG12964
FBgn0039495	3.2529	2.83e-17	1.81e-15	CG5909
FBgn0086251	1.4802	3.25e-17	2.07e-15	del
FBgn0051719	2.87244	3.51e-17	2.22e-15	RluA-1
FBgn0034511	4.42327	3.55e-17	2.23e-15	GNBP-like3
FBgn0051781	2.0747	6.13e-17	3.75e-15	lncRNA:CR31781
FBgn0013771	3.63504	9.49e-17	5.71e-15	Cyp6a9
FBgn0027610	1.41989	9.44e-17	5.71e-15	Dic1
FBgn0039591	4.82651	1.03e-16	6.15e-15	CG9988
FBgn0033252	2.62009	1.94e-16	1.14e-14	CG12769
FBgn0262532	3.61842	3.23e-16	1.88e-14	CR43086
FBgn0267635	2.31158	4.05e-16	2.3e-14	lncRNA:CR45973
FBgn0028397	2.73752	5.47e-16	3.03e-14	Tob
FBgn0036152	1.47096	9.5e-16	5.04e-14	CG6175
FBgn0030484	1.99043	9.56e-16	5.05e-14	GstT4
FBgn0034484	3.71465	1.41e-15	7.18e-14	CG11044
FBgn0267910	1.29813	2.15e-15	1.07e-13	lncRNA:CR34335
FBgn0038009	1.34535	2.67e-15	1.32e-13	CG17738
FBgn0250833	3.60981	2.93e-15	1.44e-13	CG34461
FBgn0038466	3.77316	3.83e-15	1.86e-13	CG8907
FBgn0262562	1.36695	4.33e-15	2.09e-13	CG43102
FBgn0037989	1.2129	4.92e-15	2.36e-13	ATP8B
FBgn0035985	1.64295	5.54e-15	2.64e-13	Cpr67B
FBgn0026315	2.97273	6.04e-15	2.87e-13	Ugt35A1
FBgn0036834	3.28525	6.7e-15	3.14e-13	CG6836
FBgn0262886	1.35507	7.34e-15	3.39e-13	lncRNA:CR43241
FBgn0031548	1.98378	7.58e-15	3.48e-13	CG8852
FBgn0033928	1.60498	8.62e-15	3.95e-13	Arc2
FBgn0033174	1.38038	1.04e-14	4.66e-13	CG11125
FBgn0037724	6.88638	1.23e-14	5.51e-13	Fst
FBgn0028983	1.22079	1.49e-14	6.64e-13	Spn55B
FBgn0286929	1.8124	1.76e-14	7.78e-13	CG46426
FBgn0027654	1.322	1.83e-14	8.05e-13	jdp
FBgn0032946	1.24647	2.42e-14	1.05e-12	nrv3
FBgn0039807	1.3471	2.47e-14	1.07e-12	CG15546
FBgn0034407	4.35195	2.62e-14	1.12e-12	DptB
FBgn0261990	1.24536	3.16e-14	1.32e-12	CG42808
FBgn0034435	7.84955	3.39e-14	1.41e-12	fest
FBgn0031700	3.93362	3.49e-14	1.45e-12	CG14022
FBgn0030148	4.32985	4.08e-14	1.67e-12	CG3106
FBgn0054045	7.88712	4.91e-14	1.97e-12	CG34045
FBgn0000075	1.52268	5.47e-14	2.19e-12	amd
FBgn0038037	1.74556	5.69e-14	2.26e-12	Cyp9f2
FBgn0013680	2.06016	7.4e-14	2.89e-12	ND2
FBgn0032130	1.57642	7.9e-14	3.08e-12	brwl
FBgn0035512	7.77486	8.62e-14	3.32e-12	Cpr64Ac
FBgn0032473	3.68787	9.4e-14	3.59e-12	kmg
FBgn0014906	1.55695	9.7e-14	3.69e-12	Hydr2
FBgn0024912	1.46478	1.22e-13	4.6e-12	agt
FBgn0051221	1.32493	1.53e-13	5.7e-12	CG31221
FBgn0028550	1.60013	1.56e-13	5.8e-12	Atf3
FBgn0051116	1.24077	1.76e-13	6.46e-12	ClC-a
FBgn0035877	1.14954	1.85e-13	6.77e-12	CG7083
FBgn0003067	3.39961	2.16e-13	7.81e-12	Pepck1
FBgn0005695	1.16838	2.15e-13	7.81e-12	gcl
FBgn0266488	3.39961	2.17e-13	7.85e-12	CG45087
FBgn0037410	2.39369	2.54e-13	9.08e-12	Osi2
FBgn0287603	3.32082	2.65e-13	9.36e-12	lncRNA:CR46472
FBgn0266486	1.14741	2.76e-13	9.69e-12	CG45085
FBgn0033391	1.14741	2.76e-13	9.69e-12	CG8026
FBgn0032435	4.54909	3.45e-13	1.2e-11	Oatp33Eb
FBgn0038160	1.14855	4.79e-13	1.64e-11	CG9759
FBgn0267553	5.1067	5.06e-13	1.72e-11	lncRNA:CR45893
FBgn0031343	5.30113	5.56e-13	1.88e-11	CG18131
FBgn0266705	2.64713	6.17e-13	2.08e-11	asRNA:CR45195
FBgn0259821	1.92362	6.92e-13	2.32e-11	CG42402
FBgn0013672	1.81803	1.03e-12	3.31e-11	ATP6
FBgn0040363	7.57246	1.16e-12	3.7e-11	CG11384
FBgn0040259	1.4474	1.33e-12	4.22e-11	Ugt302C1
FBgn0283680	1.13687	1.52e-12	4.78e-11	IP3K2
FBgn0038419	1.65304	1.92e-12	6.01e-11	CG14879
FBgn0000442	7.48941	2.06e-12	6.4e-11	Pkg21D
FBgn0267033	1.13732	2.08e-12	6.44e-11	mamo
FBgn0262848	1.16405	2.43e-12	7.45e-11	CR43212
FBgn0031649	1.81273	2.59e-12	7.84e-11	hoe2
FBgn0267029	1.72625	2.59e-12	7.84e-11	lncRNA:CR45473
FBgn0041579	3.88409	2.67e-12	8.05e-11	AttC
FBgn0259143	1.15577	2.87e-12	8.58e-11	CG42258
FBgn0001258	1.2199	3.32e-12	9.8e-11	Ldh
FBgn0033942	1.31326	3.41e-12	1e-10	Cpr51A
FBgn0036862	1.34369	3.84e-12	1.13e-10	Gbs-76A
FBgn0029663	7.51413	4.15e-12	1.21e-10	CG10804
FBgn0024315	1.40004	4.89e-12	1.42e-10	Picot
FBgn0083971	7.32145	5.21e-12	1.5e-10	CG34135
FBgn0262533	4.64584	5.66e-12	1.63e-10	CR43087
FBgn0010053	1.45232	7.29e-12	2.07e-10	Jheh1
FBgn0003060	3.65674	7.43e-12	2.1e-10	CG9757
FBgn0267507	1.29124	9.63e-12	2.7e-10	pre-rRNA:CR45847
FBgn0287828	1.63776	9.81e-12	2.74e-10	NA
FBgn0036816	1.11884	9.8e-12	2.74e-10	Indy
FBgn0264386	1.0886	1.11e-11	3.07e-10	Ca-alpha1T
FBgn0035508	7.38774	1.16e-11	3.2e-10	CG15005
FBgn0033851	7.49905	1.17e-11	3.21e-10	CG13332
FBgn0004430	7.36574	1.19e-11	3.27e-10	LysS
FBgn0039226	2.59111	1.3e-11	3.54e-10	Ude
FBgn0039464	1.26108	1.45e-11	3.94e-10	CG6330
FBgn0041627	1.13596	1.53e-11	4.13e-10	Ku80
FBgn0036126	1.35574	1.6e-11	4.29e-10	Irbp18
FBgn0029502	1.88157	1.94e-11	5.13e-10	Coq7
FBgn0033598	1.22885	1.96e-11	5.16e-10	Cpr47Eb
FBgn0003386	1.54952	1.97e-11	5.17e-10	Shaw
FBgn0003356	4.63905	2.61e-11	6.79e-10	Jon99Cii
FBgn0036324	5.6004	2.86e-11	7.4e-10	CG12520
FBgn0286778	1.3004	3.01e-11	7.73e-10	CG46385
FBgn0085483	3.98599	3.29e-11	8.43e-10	CG34454
FBgn0263038	1.4724	3.35e-11	8.56e-10	CG43333
FBgn0000551	4.32408	3.68e-11	9.28e-10	Edg78E
FBgn0033397	7.45044	3.89e-11	9.75e-10	Cyp4p3
FBgn0000928	2.57415	3.88e-11	9.75e-10	fs(1)Yb
FBgn0038814	2.06387	3.9e-11	9.76e-10	CG15923
FBgn0032422	1.7227	3.96e-11	9.85e-10	atilla
FBgn0034394	1.92002	4.17e-11	1.03e-09	CG15096
FBgn0262850	1.09019	4.3e-11	1.06e-09	CR43214
FBgn0260400	1.13794	4.47e-11	1.1e-09	elav
FBgn0038455	1.29354	4.57e-11	1.12e-09	CG14907
FBgn0262107	1.30115	4.75e-11	1.16e-09	asRNA:CR42860
FBgn0032587	1.46564	5.42e-11	1.32e-09	CG5953
FBgn0022382	1.14801	5.47e-11	1.33e-09	Pka-R2
FBgn0036778	1.68061	7.31e-11	1.75e-09	Cyp312a1
FBgn0263118	1.4978	8.25e-11	1.96e-09	tx
FBgn0062978	1.87953	8.4e-11	1.99e-09	CG31808
FBgn0026206	1.05406	8.5e-11	2e-09	mei-P26
FBgn0025393	4.34204	8.88e-11	2.09e-09	CG14795
FBgn0032805	1.41015	9.36e-11	2.19e-09	CG10337
FBgn0053474	7.13159	1.01e-10	2.33e-09	CG33474
FBgn0052645	1.43957	1.03e-10	2.37e-09	CG32645
FBgn0033128	1.76775	1.05e-10	2.43e-09	Tsp42Eg
FBgn0045842	1.06055	1.14e-10	2.62e-09	yuri
FBgn0265605	1.01772	1.26e-10	2.88e-09	Ric
FBgn0034198	2.30665	1.27e-10	2.91e-09	CG11400
FBgn0036225	4.64444	1.28e-10	2.93e-09	CG5883
FBgn0013673	3.67951	1.45e-10	3.24e-09	ATP8
FBgn0001313	1.81721	1.48e-10	3.3e-09	kl-2
FBgn0029507	1.80897	1.9e-10	4.16e-09	Tsp42Ed
FBgn0031836	1.11571	2.15e-10	4.68e-09	CG11050
FBgn0036043	1.0162	2.26e-10	4.92e-09	Ae2
FBgn0022709	1.2087	2.29e-10	4.96e-09	Adk1
FBgn0039325	3.77605	2.62e-10	5.61e-09	CG10560
FBgn0031011	1.06982	3.06e-10	6.5e-09	CG8034
FBgn0031816	1.00104	3.14e-10	6.64e-09	Rchy1
FBgn0085395	2.1998	3.25e-10	6.87e-09	Shawl
FBgn0022700	7.06164	3.4e-10	7.16e-09	Cht4
FBgn0086608	1.77021	3.41e-10	7.17e-09	CG34112
FBgn0032373	3.89552	3.45e-10	7.25e-09	Vha100-5
FBgn0262109	1.13528	3.59e-10	7.52e-09	lncRNA:CR42862
FBgn0086370	1.0913	3.84e-10	8e-09	sra
FBgn0039131	1.74116	4.51e-10	9.31e-09	CG12268
FBgn0010263	1.70584	4.61e-10	9.41e-09	Rbp9
FBgn0036950	5.28017	4.75e-10	9.67e-09	CG6996
FBgn0032955	1.12529	4.75e-10	9.67e-09	CG2201
FBgn0014073	1.25972	5.3e-10	1.07e-08	Tie
FBgn0266417	2.08287	8.69e-10	1.73e-08	ringer
FBgn0052694	2.02267	8.82e-10	1.75e-08	CG32694
FBgn0033113	1.97549	9.5e-10	1.88e-08	Spn42Dc
FBgn0083956	1.34022	9.67e-10	1.91e-08	CG34120
FBgn0259216	1.02139	1e-09	1.97e-08	RhoGAP102A
FBgn0283427	1.46681	1e-09	1.98e-08	FASN1
FBgn0040942	1.2294	1.01e-09	1.99e-08	CG12643
FBgn0038654	1.92354	1.03e-09	2.01e-08	CG14298
FBgn0050296	1.42134	1.05e-09	2.06e-08	RIC-3
FBgn0031232	3.28074	1.1e-09	2.13e-08	CG11617
FBgn0085425	1.61552	1.12e-09	2.18e-08	CG34396
FBgn0036330	2.19549	1.33e-09	2.55e-08	CG11263
FBgn0033387	2.14575	1.42e-09	2.71e-08	CG8008
FBgn0037766	1.40912	1.48e-09	2.8e-08	Teh1
FBgn0029723	1.64512	1.53e-09	2.89e-08	Proc-R
FBgn0036765	1.60759	1.56e-09	2.92e-08	CG7408
FBgn0052224	6.77697	1.66e-09	3.1e-08	asRNA:CR32224
FBgn0026576	1.11083	2.15e-09	3.95e-08	Pisd
FBgn0052010	2.66967	2.17e-09	3.99e-08	CR32010
FBgn0035636	1.11818	2.27e-09	4.14e-08	Cralbp
FBgn0034266	1.04044	2.28e-09	4.16e-08	CG4975
FBgn0034267	1.04044	2.3e-09	4.18e-08	CG4984
FBgn0267126	2.59184	2.32e-09	4.21e-08	lncRNA:CR45566
FBgn0017581	1.45179	2.42e-09	4.38e-08	Lk6
FBgn0262599	2.43445	3.08e-09	5.5e-08	SmydA-3
FBgn0010385	6.72149	3.11e-09	5.53e-08	Def
FBgn0038353	2.55814	3.21e-09	5.7e-08	CG5399
FBgn0011837	1.01108	3.23e-09	5.71e-08	Tis11
FBgn0012034	1.02342	3.57e-09	6.3e-08	AcCoAS
FBgn0287609	2.78704	3.71e-09	6.52e-08	lncRNA:CR46478
FBgn0017558	1.05785	3.87e-09	6.78e-08	Pdk
FBgn0052121	2.81444	3.94e-09	6.88e-08	CG32121
FBgn0261556	1.07798	4.28e-09	7.41e-08	CG42674
FBgn0262656	1.19463	4.54e-09	7.8e-08	Myc
FBgn0015040	1.57849	5.01e-09	8.55e-08	Cyp9c1
FBgn0028562	2.41067	5.1e-09	8.68e-08	sut2
FBgn0035484	2.07084	5.78e-09	9.72e-08	CG11594
FBgn0034200	2.23704	5.96e-09	1e-07	Gbp2
FBgn0024740	2.29039	6.03e-09	1.01e-07	Lip2
FBgn0030510	1.48298	6.1e-09	1.02e-07	CG12177
FBgn0031461	1.52187	6.62e-09	1.1e-07	daw
FBgn0058298	2.62043	6.78e-09	1.12e-07	CG40298
FBgn0038017	1.04229	6.72e-09	1.12e-07	CG4115
FBgn0034199	2.25401	6.95e-09	1.14e-07	Gbp1
FBgn0058470	1.70417	6.93e-09	1.14e-07	CG40470
FBgn0034639	1.27961	6.93e-09	1.14e-07	CG15673
FBgn0011274	1.19294	7.03e-09	1.15e-07	Dif
FBgn0037275	1.50352	7.77e-09	1.27e-07	CG14655
FBgn0004240	3.52465	8.38e-09	1.37e-07	DptA
FBgn0023507	1.64334	8.5e-09	1.38e-07	D2hgdh
FBgn0025381	1.06843	8.52e-09	1.38e-07	rush
FBgn0037487	1.05726	8.53e-09	1.38e-07	thw
FBgn0032362	2.20415	1.01e-08	1.62e-07	spz4
FBgn0052939	1.49573	1.02e-08	1.64e-07	CG32939
FBgn0287616	1.96351	1.06e-08	1.69e-07	asRNA:CR46485
FBgn0001257	1.52487	1.27e-08	2.01e-07	ImpL2
FBgn0038526	3.69732	1.27e-08	2.02e-07	CG14327
FBgn0260874	2.95886	1.36e-08	2.15e-07	Ir76a
FBgn0030928	4.40533	1.44e-08	2.26e-07	CG15044
FBgn0037759	2.74206	1.53e-08	2.38e-07	CG8526
FBgn0052687	1.43777	1.58e-08	2.46e-07	CG32687
FBgn0037877	1.07793	1.6e-08	2.48e-07	CG6689
FBgn0030964	1.17998	1.62e-08	2.49e-07	Pvf1
FBgn0035538	2.08608	1.62e-08	2.5e-07	DopEcR
FBgn0000246	1.41095	1.64e-08	2.52e-07	c(3)G
FBgn0010240	2.20598	1.69e-08	2.58e-07	Lcch3
FBgn0033061	2.29	1.78e-08	2.72e-07	SmydA-5
FBgn0010414	1.5274	1.84e-08	2.8e-07	SerT
FBgn0030156	1.5189	1.93e-08	2.93e-07	CG15247
FBgn0005659	1.02213	2.43e-08	3.61e-07	Ets98B
FBgn0036970	3.21669	2.53e-08	3.74e-07	Spn77Bc
FBgn0032845	1.03671	2.71e-08	3.99e-07	CG10747
FBgn0029895	1.0901	3.01e-08	4.41e-07	CG14441
FBgn0266918	1.00724	3.04e-08	4.44e-07	CG32486
FBgn0022361	1.08047	3.25e-08	4.72e-07	Pur-alpha
FBgn0266569	1.41379	3.71e-08	5.34e-07	CG42259
FBgn0284229	1.69822	3.74e-08	5.37e-07	CG46313
FBgn0039467	1.69822	3.74e-08	5.37e-07	CG14253
FBgn0035708	1.44745	3.87e-08	5.53e-07	axed
FBgn0034399	1.11912	4.47e-08	6.38e-07	CG15083
FBgn0030612	1.30624	4.64e-08	6.6e-07	CG5599
FBgn0015575	2.60265	4.66e-08	6.61e-07	alpha-Est7
FBgn0039748	2.60592	4.92e-08	6.92e-07	CG15529
FBgn0265313	1.56658	5.02e-08	7.04e-07	CG44286
FBgn0028955	1.56658	5.03e-08	7.05e-07	CG8788
FBgn0033574	1.54221	5.17e-08	7.21e-07	Spn47C
FBgn0261113	1.38441	5.26e-08	7.32e-07	Xrp1
FBgn0033980	3.1107	5.42e-08	7.53e-07	Cyp6a20
FBgn0030647	3.68968	5.91e-08	8.13e-07	CG6324
FBgn0263046	1.03291	6.1e-08	8.34e-07	CG43341
FBgn0243512	1.286	6.78e-08	9.21e-07	puc
FBgn0035087	1.11299	7e-08	9.46e-07	CG2765
FBgn0038207	1.10463	7.21e-08	9.7e-07	CG14356
FBgn0287631	1.12897	7.37e-08	9.9e-07	NA
FBgn0052313	3.43497	7.64e-08	1.02e-06	CG32313
FBgn0267572	2.81727	7.64e-08	1.02e-06	asRNA:CR45912
FBgn0263832	1.12631	7.75e-08	1.03e-06	Rcd5
FBgn0028938	2.40903	8.33e-08	1.11e-06	Vajk1
FBgn0030904	2.21824	8.66e-08	1.14e-06	upd2
FBgn0030603	1.09114	8.68e-08	1.14e-06	CG5541
FBgn0261245	1.37058	9.12e-08	1.2e-06	sing
FBgn0013679	1.62817	9.21e-08	1.21e-06	ND1
FBgn0003483	1.14463	9.31e-08	1.22e-06	spn-E
FBgn0004228	3.21132	9.52e-08	1.24e-06	mex1
FBgn0032264	1.04714	9.58e-08	1.25e-06	Lip4
FBgn0036361	6.02332	1.02e-07	1.33e-06	CG10154
FBgn0034194	1.08634	1.03e-07	1.34e-06	CG15611
FBgn0032782	1.39546	1.1e-07	1.42e-06	Rab9
FBgn0259683	1.17418	1.12e-07	1.44e-06	Ir40a
FBgn0033603	4.01296	1.13e-07	1.46e-06	Cpr47Ef
FBgn0033945	1.3925	1.18e-07	1.51e-06	CG12868
FBgn0032956	1.24504	1.18e-07	1.51e-06	Cul2
FBgn0259711	1.2917	1.2e-07	1.53e-06	CG42365
FBgn0030085	1.91255	1.26e-07	1.6e-06	CG6999
FBgn0035977	1.34797	1.27e-07	1.61e-06	PGRP-LF
FBgn0004872	1.86821	1.52e-07	1.89e-06	piwi
FBgn0031466	1.9874	1.55e-07	1.92e-06	CG3119
FBgn0013684	1.30205	1.66e-07	2.05e-06	ND5
FBgn0031971	1.30029	1.75e-07	2.14e-06	Sirup
FBgn0283461	2.79543	1.76e-07	2.15e-06	Drs
FBgn0002719	1.40121	1.76e-07	2.15e-06	Men
FBgn0085432	1.0428	1.78e-07	2.16e-06	pan
FBgn0034920	1.23457	1.8e-07	2.18e-06	CG5597
FBgn0030159	1.26318	1.84e-07	2.22e-06	CG9689
FBgn0027356	1.14328	1.89e-07	2.28e-06	Amph
FBgn0004580	1.93351	1.96e-07	2.35e-06	Cbp53E
FBgn0028473	1.27096	1.96e-07	2.35e-06	Non1
FBgn0033821	3.90434	2.04e-07	2.43e-06	CG10799
FBgn0262738	1.10835	2.25e-07	2.65e-06	norpA
FBgn0001234	1.56611	2.26e-07	2.66e-06	lncRNA:Hsromega
FBgn0025702	1.14819	2.29e-07	2.7e-06	Srpk79D
FBgn0034512	1.25542	2.42e-07	2.83e-06	CG18067
FBgn0035043	3.69627	2.47e-07	2.88e-06	CG4781
FBgn0030482	1.68284	2.55e-07	2.96e-06	CG1673
FBgn0028527	1.25012	2.98e-07	3.41e-06	CG18507
FBgn0032116	1.55148	3.04e-07	3.47e-06	Mco1
FBgn0033033	1.52645	3.13e-07	3.55e-06	scaf
FBgn0053329	1.54814	3.7e-07	4.13e-06	Sp212
FBgn0013773	2.92471	3.71e-07	4.14e-06	Cyp6a22
FBgn0028978	1.05149	3.79e-07	4.21e-06	trbl
FBgn0266139	3.21104	3.89e-07	4.31e-06	lncRNA:CR44845
FBgn0038653	1.38656	3.91e-07	4.32e-06	Octalpha2R
FBgn0042627	3.5581	4.16e-07	4.58e-06	FASN2
FBgn0040600	1.05853	4.46e-07	4.88e-06	CG13631
FBgn0265767	1.68945	4.85e-07	5.26e-06	zyd
FBgn0030607	2.32645	4.96e-07	5.37e-06	dob
FBgn0029690	1.60011	5.02e-07	5.42e-06	CG6414
FBgn0030257	1.37221	5.07e-07	5.47e-06	SmydA-4
FBgn0034092	2.93795	5.47e-07	5.88e-06	CG7798
FBgn0031528	1.98731	5.6e-07	6e-06	CG15412
FBgn0037518	1.18016	5.96e-07	6.36e-06	CG2641
FBgn0020508	3.76588	6.97e-07	7.39e-06	Ag5r2
FBgn0266275	2.614	7.1e-07	7.51e-06	asRNA:CR44960
FBgn0288447	1.82625	7.83e-07	8.22e-06	NA
FBgn0035084	1.50389	8.47e-07	8.84e-06	CG15861
FBgn0028988	1.39394	8.57e-07	8.93e-06	Spn42Dd
FBgn0035798	1.95972	8.95e-07	9.3e-06	frac
FBgn0010097	2.88939	9.58e-07	9.89e-06	gammaTub37C
FBgn0038744	1.07083	1.02e-06	1.05e-05	CG4733
FBgn0086450	2.89858	1.18e-06	1.19e-05	su(r)
FBgn0003733	3.53565	1.21e-06	1.22e-05	tor
FBgn0035856	3.28867	1.27e-06	1.28e-05	CG13679
FBgn0054057	1.7426	1.4e-06	1.39e-05	CG34057
FBgn0034624	3.04489	1.4e-06	1.4e-05	CG17974
FBgn0037646	1.80082	1.41e-06	1.4e-05	CAHbeta
FBgn0020503	1.64276	1.41e-06	1.4e-05	CLIP-190
FBgn0285944	1.24671	1.45e-06	1.44e-05	para
FBgn0010423	2.29653	1.51e-06	1.49e-05	TpnC47D
FBgn0037850	2.17804	1.52e-06	1.49e-05	CG14695
FBgn0034837	1.72229	1.54e-06	1.52e-05	RpL22-like
FBgn0036831	5.10498	1.57e-06	1.54e-05	CG6839
FBgn0033221	2.13677	1.58e-06	1.54e-05	CG12825
FBgn0050029	2.08999	1.57e-06	1.54e-05	CR30029
FBgn0038144	1.86609	1.6e-06	1.56e-05	CG8870
FBgn0267661	2.35621	1.64e-06	1.59e-05	asRNA:CR45999
FBgn0261552	1.34028	1.63e-06	1.59e-05	ps
FBgn0051139	3.1548	1.66e-06	1.61e-05	CG31139
FBgn0265345	3.5325	1.68e-06	1.63e-05	lncRNA:CR44299
FBgn0033926	1.28982	1.71e-06	1.65e-05	Arc1
FBgn0030817	1.56487	1.72e-06	1.67e-05	CG4991
FBgn0028940	2.34181	1.96e-06	1.88e-05	Cyp28a5
FBgn0085300	3.22212	2.27e-06	2.14e-05	Cpr65Ay
FBgn0037807	1.35701	2.27e-06	2.14e-05	CG6293
FBgn0037974	1.4737	2.31e-06	2.17e-05	CG12224
FBgn0033518	3.34298	2.36e-06	2.21e-05	Prx2540-2
FBgn0050489	2.14303	2.35e-06	2.21e-05	Cyp12d1-p
FBgn0052580	3.02495	2.37e-06	2.22e-05	Muc14A
FBgn0004652	1.62889	2.37e-06	2.22e-05	fru
FBgn0035770	1.15776	2.45e-06	2.28e-05	pst
FBgn0036939	2.57339	2.54e-06	2.35e-05	CG7365
FBgn0025391	2.21608	2.6e-06	2.41e-05	Scgdelta
FBgn0263241	1.03614	2.67e-06	2.47e-05	Mocs1
FBgn0266925	1.8051	2.78e-06	2.56e-05	asRNA:CR45376
FBgn0039118	1.21823	2.87e-06	2.63e-05	CG10208
FBgn0031737	1.98506	2.91e-06	2.67e-05	obst-E
FBgn0259986	1.08564	2.94e-06	2.68e-05	nab
FBgn0265496	3.0573	3e-06	2.73e-05	lncRNA:CR44365
FBgn0050359	1.36635	2.99e-06	2.73e-05	Mal-A5
FBgn0000055	1.71518	3.01e-06	2.74e-05	Adh
FBgn0000056	1.71518	3.06e-06	2.78e-05	Adhr
FBgn0260793	3.00668	3.24e-06	2.93e-05	2mit
FBgn0265186	2.44378	3.41e-06	3.06e-05	CG44251
FBgn0266429	2.34277	3.42e-06	3.06e-05	AstA-R1
FBgn0052783	1.56596	3.43e-06	3.08e-05	Gem4c
FBgn0027073	2.61391	3.62e-06	3.23e-05	Ugt49B1
FBgn0010258	1.79355	3.83e-06	3.39e-05	Rbp4
FBgn0265512	1.06229	3.82e-06	3.39e-05	mlt
FBgn0010383	1.28236	3.87e-06	3.41e-05	Cyp18a1
FBgn0041625	2.15924	3.94e-06	3.46e-05	Or65a
FBgn0030309	1.2083	3.94e-06	3.46e-05	CG1572
FBgn0263220	1.75828	3.97e-06	3.49e-05	Hk
FBgn0063649	1.1959	4.04e-06	3.53e-05	CG6006
FBgn0036839	2.45151	4.06e-06	3.55e-05	SmydA-2
FBgn0266227	1.498	4.25e-06	3.7e-05	lncRNA:CR44922
FBgn0029092	1.08554	4.28e-06	3.73e-05	ced-6
FBgn0002563	1.56165	4.39e-06	3.81e-05	Lsp1beta
FBgn0033658	2.83712	4.64e-06	4.01e-05	Twdlbeta
FBgn0022359	2.09803	5e-06	4.29e-05	Sodh-2
FBgn0085475	2.64322	5.09e-06	4.36e-05	CG34446
FBgn0031170	1.65853	5.26e-06	4.5e-05	ABCA
FBgn0033446	1.57369	5.32e-06	4.55e-05	CG1648
FBgn0261999	1.13437	5.66e-06	4.81e-05	Ca-Ma2d
FBgn0058198	2.80826	5.78e-06	4.9e-05	CG40198
FBgn0051201	1.24949	5.79e-06	4.9e-05	GluRIIE
FBgn0003065	2.32319	5.91e-06	4.99e-05	CG2150
FBgn0036493	1.7036	5.92e-06	4.99e-05	CG7255
FBgn0041150	1.21419	5.9e-06	4.99e-05	hoe1
FBgn0034352	1.16224	5.95e-06	5.02e-05	CG17669
FBgn0040333	2.39954	6.25e-06	5.25e-05	brv3
FBgn0035557	1.50043	6.73e-06	5.61e-05	CG11353
FBgn0031801	1.43202	6.8e-06	5.66e-05	CG9498
FBgn0262972	2.5236	6.95e-06	5.77e-05	lncRNA:cherub
FBgn0027525	1.23992	7.08e-06	5.86e-05	LTV1
FBgn0265541	3.25826	7.36e-06	6.05e-05	CR44391
FBgn0261618	1.27459	7.36e-06	6.05e-05	larp
FBgn0026439	2.17829	7.76e-06	6.32e-05	Eaat1
FBgn0038311	2.26128	7.8e-06	6.35e-05	CG14864
FBgn0050502	2.23036	8.03e-06	6.51e-05	fa2h
FBgn0053178	1.87051	8.4e-06	6.77e-05	CG33178
FBgn0265042	1.82636	8.63e-06	6.92e-05	Irk1
FBgn0267452	1.60888	8.71e-06	6.98e-05	asRNA:CR45802
FBgn0262563	1.35304	8.77e-06	7.02e-05	CG43103
FBgn0030040	2.2257	9.7e-06	7.68e-05	CG15347
FBgn0066084	1.2361	9.73e-06	7.7e-05	RpL41
FBgn0034356	1.24143	1.03e-05	8.09e-05	Pepck2
FBgn0025726	1.20761	1.03e-05	8.09e-05	unc-13
FBgn0036377	1.96436	1.05e-05	8.25e-05	CG10710
FBgn0013675	1.00896	1.11e-05	8.65e-05	COX2
FBgn0037163	1.77913	1.12e-05	8.77e-05	laza
FBgn0010197	1.55132	1.14e-05	8.87e-05	Gyc32E
FBgn0267798	2.10613	1.15e-05	8.96e-05	lncRNA:CR46123
FBgn0026061	1.43581	1.16e-05	8.98e-05	Mipp1
FBgn0033234	2.13485	1.16e-05	8.99e-05	MFS12
FBgn0036799	2.91429	1.18e-05	9.13e-05	CG13380
FBgn0036793	2.9143	1.19e-05	9.16e-05	CG4174
FBgn0034756	1.2212	1.22e-05	9.38e-05	Cyp6d2
FBgn0011676	2.35393	1.25e-05	9.6e-05	Nos
FBgn0260995	1.42051	1.31e-05	0.000100309	dpr21
FBgn0038105	2.59522	1.34e-05	0.000102416	yellow-f2
FBgn0266144	1.77288	1.34e-05	0.000102445	asRNA:CR44850
FBgn0039758	1.81524	1.38e-05	0.000105171	CG9737
FBgn0038211	2.52057	1.4e-05	0.000106646	CG9649
FBgn0038804	1.10127	1.43e-05	0.000108648	CG10877
FBgn0040260	2.01169	1.5e-05	0.000113528	Ugt37D1
FBgn0035360	1.92253	1.53e-05	0.00011499	CG1246
FBgn0259989	1.8347	1.53e-05	0.000115145	CG42486
FBgn0033788	3.93	1.56e-05	0.000117209	CG13323
FBgn0038143	1.19195	1.64e-05	0.000121868	CG9813
FBgn0030832	1.96462	1.64e-05	0.00012187	CG10597
FBgn0262524	1.19885	1.65e-05	0.000122856	ver
FBgn0053986	3.22331	1.67e-05	0.000123884	CG33986
FBgn0036479	1.67266	1.71e-05	0.000126676	CG13458
FBgn0034897	2.63825	1.72e-05	0.000127049	Sesn
FBgn0033667	1.93777	1.74e-05	0.000127994	reb
FBgn0029588	1.6826	1.74e-05	0.000128439	CR14798
FBgn0035231	1.44273	1.76e-05	0.000129685	Pcyt2
FBgn0032057	2.8461	1.8e-05	0.000132295	CG9287
FBgn0050154	1.86851	1.89e-05	0.00013791	CG30154
FBgn0032156	1.22148	1.9e-05	0.000138733	CG13124
FBgn0050108	1.13512	2.09e-05	0.000150683	CG30108
FBgn0015010	2.57574	2.19e-05	0.000157892	Ag5r
FBgn0030859	2.29564	2.2e-05	0.000158227	CG12990
FBgn0063498	2.08298	2.2e-05	0.000158227	GstE2
FBgn0029942	3.00159	2.3e-05	0.000164239	CG2059
FBgn0004777	2.40282	2.3e-05	0.000164239	Ccp84Ag
FBgn0052865	1.38594	2.31e-05	0.000164649	lncRNA:alphagamma-element:CR32865
FBgn0037817	1.14265	2.32e-05	0.000165126	Cyp12e1
FBgn0053080	1.10829	2.41e-05	0.000170514	CG33080
FBgn0050196	1.35843	2.56e-05	0.000180452	CG30196
FBgn0031856	3.10304	2.6e-05	0.000183189	CG11322
FBgn0013995	1.30283	2.63e-05	0.000184961	Calx
FBgn0040842	2.26335	2.65e-05	0.000185788	CG15212
FBgn0043578	2.34739	2.66e-05	0.000186463	PGRP-SB1
FBgn0267814	1.31212	2.69e-05	0.000188612	asRNA:CR46139
FBgn0040349	2.6142	2.78e-05	0.000193603	CG3699
FBgn0020908	1.51901	2.78e-05	0.000193603	Scp1
FBgn0031263	1.0965	2.79e-05	0.000194131	Tspo
FBgn0261836	1.19517	2.8e-05	0.000194319	Msp300
FBgn0040717	2.14115	2.81e-05	0.000195172	Nplp4
FBgn0052706	1.32377	2.91e-05	0.000201634	CG32706
FBgn0037837	3.169	2.92e-05	0.000201798	CG14693
FBgn0014859	1.83853	2.95e-05	0.000203675	Hr38
FBgn0034247	2.53163	2.96e-05	0.00020422	CG6484
FBgn0052057	1.27081	2.96e-05	0.000204662	dpr10
FBgn0261565	1.28978	2.97e-05	0.000205084	Lmpt
FBgn0036698	1.24474	3.02e-05	0.000208026	CG7724
FBgn0039756	1.47767	3.11e-05	0.000213988	CG9743
FBgn0034883	1.27655	3.18e-05	0.000218617	Eglp2
FBgn0032536	1.42618	3.2e-05	0.00021968	Ance-3
FBgn0266758	1.2202	3.27e-05	0.00022392	Esyt2
FBgn0262983	1.21977	3.47e-05	0.000235834	CG43291
FBgn0037715	1.05636	3.51e-05	0.000238576	CG9399
FBgn0003129	1.10989	3.63e-05	0.000246126	Poxm
FBgn0032032	1.08522	3.64e-05	0.000246164	CG17294
FBgn0050049	2.64487	3.76e-05	0.000254133	CG30049
FBgn0028675	1.18795	4.1e-05	0.000274481	Sur
FBgn0032452	1.80873	4.12e-05	0.000275873	CG15484
FBgn0033115	1.05905	4.22e-05	0.000280985	Spn42De
FBgn0012036	1.83834	4.22e-05	0.000281211	Aldh
FBgn0038680	1.40992	4.25e-05	0.000283055	Cyp12a5
FBgn0262605	1.45747	4.32e-05	0.000286735	CG43131
FBgn0046113	1.09077	4.34e-05	0.000287593	GluRIIC
FBgn0267339	1.75072	4.38e-05	0.000290248	p38c
FBgn0050151	2.08282	4.51e-05	0.000298541	CG30151
FBgn0052573	1.67989	4.63e-05	0.00030528	CG32573
FBgn0030815	2.24816	4.64e-05	0.000305771	CG8945
FBgn0260238	1.6799	4.64e-05	0.000305934	CG42512
FBgn0030688	4.80237	4.67e-05	0.000306621	CG8952
FBgn0050285	1.46435	4.68e-05	0.000306742	CG30285
FBgn0036659	1.33233	4.68e-05	0.000306742	CG9701
FBgn0039109	1.07839	4.68e-05	0.000306742	CG10365
FBgn0034517	1.07947	4.73e-05	0.000308961	Cpr57A
FBgn0043536	1.07947	4.74e-05	0.000309088	Obp57d
FBgn0266347	1.01369	4.89e-05	0.000317715	nAChRalpha4
FBgn0010395	1.81985	4.96e-05	0.000321837	Itgbn
FBgn0035855	1.71693	5.03e-05	0.000325442	CG7366
FBgn0259209	1.47417	5.28e-05	0.000339628	Mlp60A
FBgn0013323	2.33831	5.32e-05	0.000341986	Ptth
FBgn0062565	1.63621	5.42e-05	0.000347596	Or19b
FBgn0045038	1.94698	5.66e-05	0.000360859	Proc
FBgn0031857	1.60462	5.74e-05	0.00036406	LUBEL
FBgn0263337	2.40196	5.82e-05	0.000368516	lncRNA:CR43418
FBgn0031849	2.05332	6.1e-05	0.000384112	CG11327
FBgn0030984	3.52317	6.18e-05	0.000388366	tgy
FBgn0039617	1.28516	6.31e-05	0.000395299	DIP-gamma
FBgn0031562	1.00486	6.58e-05	0.000410182	CG3604
FBgn0267861	1.02806	6.65e-05	0.000413926	Maf1
FBgn0035710	1.60172	6.81e-05	0.000422959	SP1173
FBgn0032235	1.11905	6.86e-05	0.000425373	CG5096
FBgn0029639	2.64742	7.06e-05	0.000435904	CG14419
FBgn0003450	2.35234	7.11e-05	0.000438109	snk
FBgn0032024	3.55067	7.25e-05	0.000445403	CG14273
FBgn0013467	1.4279	7.28e-05	0.000447131	igl
FBgn0267433	2.03926	7.3e-05	0.000447599	kl-5
FBgn0032089	2.28769	7.32e-05	0.000448544	Rcd-1r
FBgn0288232	1.55489	7.45e-05	0.000455655	NA
FBgn0028670	1.0965	7.51e-05	0.000458817	Vha100-2
FBgn0036997	2.62388	7.64e-05	0.000465016	CG5955
FBgn0262820	1.79272	7.66e-05	0.000465454	CG43191
FBgn0039396	1.594	7.82e-05	0.000474302	CCAP-R
FBgn0036597	1.50819	8.16e-05	0.000493571	CG4962
FBgn0038299	2.24245	8.24e-05	0.00049822	Spn88Eb
FBgn0029161	1.14286	8.62e-05	0.000518469	slmo
FBgn0028424	1.33522	8.82e-05	0.00052902	JhI-26
FBgn0040532	1.87706	8.95e-05	0.000535389	CG8369
FBgn0027584	1.51375	8.97e-05	0.000536207	CG4757
FBgn0040601	1.11799	9.07e-05	0.00054135	CG13643
FBgn0035083	1.03043	9.24e-05	0.000550177	Tina-1
FBgn0023479	1.16253	9.32e-05	0.000554317	teq
FBgn0013685	1.99349	9.49e-05	0.000563107	ND6
FBgn0264904	1.51714	9.87e-05	0.000582368	asRNA:CR44095
FBgn0037683	2.36793	0.000102816	0.000603935	CG18473
FBgn0033876	1.20084	0.000102936	0.000604286	Syngr
FBgn0085419	2.28367	0.000104166	0.000610425	Rgk2
FBgn0034490	1.3364	0.00010736	0.000626185	CG9864
FBgn0002922	1.67826	0.000110334	0.00064052	nau
FBgn0036066	1.71166	0.00011082	0.000642772	CG14160
FBgn0050099	1.54093	0.000111454	0.000645477	CG30099
FBgn0051871	1.45332	0.000111513	0.000645477	CG31871
FBgn0032835	2.28804	0.000115121	0.000664807	CG16772
FBgn0051119	1.51945	0.000122251	0.000701902	HDAC11
FBgn0263626	1.94781	0.000123288	0.000707034	lncRNA:CR43635
FBgn0031692	1.83975	0.00012373	0.000709163	TpnC25D
FBgn0035788	2.09243	0.000124459	0.000711243	CG8541
FBgn0037345	1.04801	0.000127602	0.000725074	Rev7
FBgn0033048	2.21557	0.000128838	0.000730423	CG7881
FBgn0014031	1.79391	0.000130343	0.000737112	Spat
FBgn0052499	1.13115	0.000136564	0.000769394	Cda4
FBgn0035431	1.33687	0.000137615	0.000774876	CG14968
FBgn0260775	1.34039	0.000138508	0.000779019	DnaJ-60
FBgn0260770	1.34039	0.000138674	0.000779513	CG42568
FBgn0039045	1.04772	0.000140996	0.000791219	CG17119
FBgn0038202	1.59446	0.000146961	0.000819137	CG12402
FBgn0287590	1.1477	0.000147552	0.000821971	CG46460
FBgn0263974	1.33825	0.000147758	0.000822655	qin
FBgn0041094	1.00098	0.000148457	0.000825623	scyl
FBgn0038115	1.00476	0.000149966	0.00083215	CG7966
FBgn0032707	1.72213	0.000151384	0.000839077	CG10348
FBgn0032202	1.52551	0.000152748	0.000844283	REPTOR-BP
FBgn0002578	4.8587	0.000152999	0.000845018	Kaz-m1
FBgn0030981	1.14833	0.000153052	0.000845018	CG14191
FBgn0063493	1.72379	0.000156008	0.000859908	GstE7
FBgn0266251	1.48666	0.00015808	0.00086988	lncRNA:CR44946
FBgn0052625	2.22856	0.000159024	0.000873619	CG32625
FBgn0036157	2.14544	0.000159148	0.00087382	CG7560
FBgn0265001	2.36437	0.000160808	0.000882057	ppk18
FBgn0267740	2.03865	0.000160826	0.000882057	asRNA:CR46071
FBgn0037244	1.20544	0.00016471	0.000901367	CG14647
FBgn0267432	1.26592	0.000168776	0.000920065	kl-3
FBgn0030528	1.03403	0.000171869	0.000934875	CG11095
FBgn0051345	2.46908	0.000175002	0.000949272	CG31345
FBgn0033308	1.85075	0.00017509	0.000949272	CG8736
FBgn0039911	1.46335	0.000177732	0.000960973	CG1909
FBgn0039667	1.56454	0.000178043	0.00096213	FipoQ
FBgn0036183	2.35224	0.000179279	0.000968282	CG6083
FBgn0267923	1.81924	0.000181777	0.000980705	lncRNA:CR46204
FBgn0030367	2.34116	0.000195774	0.00105336	Cyp311a1
FBgn0000046	1.23693	0.000196329	0.00105577	Act87E
FBgn0053978	1.03394	0.000198521	0.0010664	CG33978
FBgn0010388	2.08145	0.000199713	0.00107107	Dro
FBgn0000044	1.23022	0.000199697	0.00107107	Act57B
FBgn0023534	1.43825	0.000202898	0.00108639	CG17778
FBgn0031299	1.52563	0.000207067	0.00110633	CG4629
FBgn0033065	2.35445	0.000208998	0.00111424	Cyp6w1
FBgn0039300	1.07445	0.000210299	0.00112058	RpS27
FBgn0001098	1.09029	0.000211141	0.00112386	Gdh
FBgn0015037	1.14449	0.000211465	0.00112498	Cyp4p1
FBgn0029766	1.31343	0.000213149	0.00113272	CG15784
FBgn0083979	2.35506	0.000213343	0.00113315	Ir10a
FBgn0037195	2.18774	0.000213887	0.00113543	CG11226
FBgn0037395	2.25565	0.000217519	0.00115409	CG10280
FBgn0085195	2.538	0.000220087	0.00116399	CG34166
FBgn0040553	2.28669	0.000220611	0.00116614	CG14374
FBgn0031563	2.17472	0.000226557	0.00119249	CG10031
FBgn0033268	1.45988	0.000226743	0.00119284	Obp44a
FBgn0039821	1.6789	0.000232599	0.00121847	CG15556
FBgn0045852	1.22888	0.000233681	0.00122092	ham
FBgn0004650	2.11163	0.000241413	0.00125769	fs(1)N
FBgn0011693	1.89079	0.000241479	0.00125769	Pdh
FBgn0029811	2.1973	0.000246802	0.00128071	Cpr5C
FBgn0035888	1.27417	0.000250753	0.00129918	CG7120
FBgn0038243	1.01344	0.000250897	0.00129925	CG8066
FBgn0000533	1.23714	0.000252904	0.00130691	ea
FBgn0040377	1.03054	0.000260155	0.0013395	Vha36-3
FBgn0035168	1.92203	0.000260376	0.00133994	cep290
FBgn0032484	1.38435	0.000260587	0.00134033	kek4
FBgn0033787	2.11503	0.000264174	0.00135597	CG13321
FBgn0033133	1.21907	0.000269024	0.00137873	Tsp42Ek
FBgn0085466	1.89291	0.000275735	0.00140764	CG34437
FBgn0033504	1.011	0.000277274	0.00141444	CAP
FBgn0032129	1.16622	0.000287182	0.00146423	jp
FBgn0265052	1.29676	0.000287488	0.00146504	St3
FBgn0024963	1.71578	0.000291062	0.00148097	GluClalpha
FBgn0034928	1.06709	0.000290971	0.00148097	CG13562
FBgn0259229	1.30988	0.000292515	0.00148532	CG42329
FBgn0030432	1.35693	0.000305439	0.0015462	CG4404
FBgn0265651	1.97564	0.000308448	0.00156064	lncRNA:CR44458
FBgn0036607	3.19628	0.000309286	0.00156408	CG13059
FBgn0039651	1.87295	0.000316556	0.00159778	Cyt-c1L
FBgn0004244	1.27696	0.000316704	0.00159778	Rdl
FBgn0033520	1.20545	0.000317042	0.00159778	Prx2540-1
FBgn0264446	1.06733	0.000317745	0.00160034	asRNA:CR43864
FBgn0035481	1.24821	0.000319348	0.00160677	CG12605
FBgn0287612	1.36143	0.000320909	0.00161299	lncRNA:CR46481
FBgn0053099	1.27111	0.000321864	0.00161616	CG33099
FBgn0024150	1.07214	0.000323895	0.00162389	Ac78C
FBgn0030347	1.39888	0.000325348	0.00163035	CG15739
FBgn0040279	1.80839	0.000330807	0.00165687	Osi14
FBgn0263848	2.42032	0.000354704	0.00176498	CG43709
FBgn0040827	2.28412	0.000357993	0.00177779	CG13315
FBgn0036208	1.56311	0.000358279	0.00177832	CG10361
FBgn0030028	1.69916	0.000361991	0.00179405	Corp
FBgn0036282	1.19236	0.000372349	0.00183778	Smyd4-2
FBgn0262970	1.66552	0.000388971	0.00191439	CR43281
FBgn0085386	1.40518	0.000392721	0.00192902	CG34357
FBgn0052212	1.08273	0.000396171	0.00194404	CG32212
FBgn0263390	1.8571	0.00039747	0.00194753	Nha2
FBgn0284236	1.2897	0.000399707	0.00195559	CG46320
FBgn0085612	1.4611	0.000408869	0.00199354	CR41320
FBgn0051015	3.3068	0.000410445	0.00200024	PH4alphaPV
FBgn0031690	1.58808	0.000417373	0.00203101	CG7742
FBgn0002772	1.54639	0.000424955	0.00206487	Mlc1
FBgn0029990	1.83	0.00043443	0.00210473	CG2233
FBgn0036947	2.75865	0.000435556	0.00210812	obst-F
FBgn0085385	1.32584	0.000446751	0.0021581	bma
FBgn0030997	1.21436	0.000452826	0.00218426	CG7990
FBgn0022981	1.09929	0.00046949	0.00225587	rpk
FBgn0039008	1.0792	0.000471557	0.00226462	CG6972
FBgn0261429	1.26028	0.000473068	0.00226919	lncRNA:CR42646
FBgn0013683	1.72715	0.00047461	0.00227386	ND4L
FBgn0023496	1.40153	0.000482519	0.00230619	Lip1
FBgn0030244	2.11183	0.000485634	0.00231773	CG2157
FBgn0032281	2.30678	0.000486932	0.00232059	CG17107
FBgn0036553	1.86929	0.000509049	0.00241529	CG17027
FBgn0035410	1.16647	0.000511524	0.00242151	CG14964
FBgn0035385	1.17491	0.00051338	0.00242914	FMRFaR
FBgn0036610	2.31611	0.000523167	0.00246838	CG13058
FBgn0036680	1.70296	0.000538794	0.00253729	Cpr73D
FBgn0267037	1.65099	0.000565099	0.0026461	asRNA:CR45481
FBgn0035041	1.6889	0.000567303	0.00265392	CG13594
FBgn0266970	1.84753	0.000581299	0.0027034	lncRNA:CR45421
FBgn0266687	1.56614	0.000580758	0.0027034	lncRNA:CR45177
FBgn0031547	1.66852	0.000592374	0.00275055	Sr-CIV
FBgn0031955	1.0252	0.000596898	0.00276557	CG14535
FBgn0260499	1.14647	0.000599728	0.00277558	qvr
FBgn0034911	1.96383	0.000602545	0.00278596	GlyT
FBgn0053302	2.0644	0.000623803	0.00287889	Cpr31A
FBgn0033188	1.01985	0.00062525	0.00288289	Drat
FBgn0038292	2.02365	0.000626788	0.00288596	CG3987
FBgn0038395	1.09046	0.000655227	0.00299192	CG10407
FBgn0031703	2.17382	0.000703948	0.00317243	CG12512
FBgn0266354	1.14412	0.000704027	0.00317243	CG45002
FBgn0027527	1.05968	0.000712144	0.00320175	Osi6
FBgn0051675	1.40815	0.000718344	0.00322524	CG31675
FBgn0032002	1.20061	0.000755562	0.00336645	CG8353
FBgn0267489	1.50348	0.00075642	0.00336877	PRY
FBgn0033789	4.78907	0.000762042	0.00338773	CG13324
FBgn0267021	1.92172	0.000766436	0.00340499	lncRNA:CR45465
FBgn0039856	1.5175	0.00076932	0.00341397	CG1774
FBgn0034031	1.62634	0.000779564	0.00345017	CG12963
FBgn0010482	1.32999	0.00078601	0.0034756	l(2)01289
FBgn0014391	1.06686	0.00081083	0.00357421	sun
FBgn0040923	1.7594	0.00082072	0.00360855	CG11368
FBgn0033521	2.34635	0.000822448	0.00361418	CG12896
FBgn0267148	1.50341	0.000826766	0.00362995	lncRNA:CR45588
FBgn0039737	1.01434	0.000827253	0.00363048	CG7920
FBgn0262567	1.34292	0.00083641	0.00366742	CG43107
FBgn0035091	1.0295	0.000839907	0.00367951	CG3829
FBgn0264489	1.35839	0.000870077	0.00379159	CG43897
FBgn0039900	1.065	0.000889697	0.0038703	Syt7
FBgn0040849	1.19356	0.000898589	0.00390214	Ir41a
FBgn0042119	2.12424	0.000947631	0.00409362	Cpr65Au
FBgn0030543	1.47786	0.000959012	0.00413379	CG11585
FBgn0260429	1.30025	0.000978644	0.00420795	CG42524
FBgn0051313	1.61007	0.000983404	0.00422243	CG31313
FBgn0000015	2.16604	0.000989485	0.0042467	Abd-B
FBgn0038878	1.93376	0.00102102	0.00436507	CG3301
FBgn0038294	1.14552	0.00103676	0.00441903	Mf
FBgn0037712	1.02876	0.00104642	0.00445639	CG16789
FBgn0031564	1.06679	0.00107245	0.00456312	CG2816
FBgn0004169	1.03584	0.00109099	0.00462437	up
FBgn0265595	1.04823	0.00109461	0.00463533	CG44422
FBgn0039024	1.41437	0.00114451	0.00481627	Nepl15
FBgn0259112	1.27573	0.00115025	0.00483837	asRNA:CR42254
FBgn0051955	1.04617	0.00115248	0.00484568	CG31955
FBgn0039237	1.71945	0.0011741	0.00492408	CG13640
FBgn0264606	1.49995	0.00118681	0.0049732	Fife
FBgn0031451	1.2784	0.00120125	0.00502943	CG9961
FBgn0036459	1.22493	0.00121051	0.00506393	CG3349
FBgn0037750	1.824	0.00124811	0.0052076	Whamy
FBgn0038681	1.66729	0.00126961	0.00528445	Cyp12a4
FBgn0032706	1.27053	0.00127207	0.00529249	Irk3
FBgn0051720	1.14018	0.00127995	0.0053208	mthl15
FBgn0053199	1.33442	0.00129104	0.00535875	CG33199
FBgn0032981	1.52431	0.001319	0.00546028	CG3635
FBgn0039075	1.18619	0.00133566	0.00552461	CG4393
FBgn0016650	1.2925	0.00133917	0.00553453	Lgr1
FBgn0035724	1.26522	0.00134531	0.00555296	CG10064
FBgn0015522	2.87795	0.00135185	0.005573	olf186-M
FBgn0265185	1.54012	0.00136561	0.00562274	CG44250
FBgn0030926	1.70757	0.00141015	0.00578451	psh
FBgn0028740	1.30043	0.00142518	0.00582368	CG6362
FBgn0011296	1.06835	0.00142442	0.00582368	l(2)efl
FBgn0264467	1.26154	0.00143635	0.00586294	asRNA:CR43875
FBgn0067782	1.02946	0.00143603	0.00586294	att-ORFB
FBgn0037714	1.82463	0.00143854	0.00586775	CG9396
FBgn0015570	1.4917	0.00143871	0.00586775	alpha-Est2
FBgn0039848	1.20856	0.0014814	0.00600975	Loxl1
FBgn0052311	1.04157	0.00148617	0.00602416	zormin
FBgn0023525	1.34379	0.0015003	0.00607155	CG3191
FBgn0263608	1.46633	0.00154409	0.00622589	l(3)72Dr
FBgn0263652	1.49437	0.00154665	0.00623369	lncRNA:CR43643
FBgn0267408	1.08157	0.00155725	0.00627385	AOX1
FBgn0034117	1.29073	0.0015682	0.00630521	CG7997
FBgn0039925	1.58606	0.00156909	0.00630622	Kif3C
FBgn0031936	1.38596	0.0015887	0.00636956	CG13794
FBgn0283471	1.09694	0.00162854	0.00650183	wupA
FBgn0053202	1.17347	0.0016455	0.00655757	dpr11
FBgn0263353	1.12311	0.00170936	0.00677941	CG11000
FBgn0287608	1.32263	0.00171842	0.00680714	lncRNA:CR46477
FBgn0027563	1.5868	0.00172016	0.00680864	CG9631
FBgn0265338	1.78755	0.00175643	0.00692458	lncRNA:CR44292
FBgn0002930	1.9079	0.0017837	0.00701537	nec
FBgn0034655	1.25728	0.00179469	0.00705022	CG10307
FBgn0039972	1.07046	0.00183723	0.00720592	Marf1
FBgn0052506	1.60129	0.00187721	0.00734533	tbc
FBgn0030931	1.21797	0.00189371	0.00739822	Xrcc2
FBgn0038930	1.46929	0.0018989	0.00741558	BomT3
FBgn0037144	1.30118	0.00191251	0.007457	CG7458
FBgn0053294	1.29785	0.00194067	0.00756085	CR33294
FBgn0069969	1.10865	0.00194312	0.00756741	CG40498
FBgn0035542	1.00922	0.00197315	0.00766631	DOR
FBgn0015946	1.44886	0.00198711	0.00771453	grim
FBgn0039630	1.24796	0.00200595	0.00777549	CG11843
FBgn0040262	1.7152	0.00203114	0.0078537	Ugt37C2
FBgn0259714	1.4551	0.00203465	0.00785912	DIP-epsilon
FBgn0050269	1.1611	0.00204362	0.00788887	CG30269
FBgn0050273	1.1611	0.00204443	0.00788887	CG30273
FBgn0086348	1.46771	0.00206102	0.00793629	se
FBgn0003149	1.03144	0.0020797	0.00800199	Prm
FBgn0054026	3.16148	0.00221553	0.00846556	CG34026
FBgn0037475	1.66424	0.00221805	0.00847196	Fer1
FBgn0032416	1.64522	0.00227317	0.00866579	Gr33a
FBgn0260393	2.14879	0.00228128	0.00869337	CG17147
FBgn0040718	1.08522	0.00229408	0.00873546	CG15353
FBgn0037386	1.68007	0.00230763	0.0087757	CG1208
FBgn0031116	1.23809	0.00235505	0.00893675	CG1695
FBgn0052564	1.66251	0.00236189	0.00895909	CG32564
FBgn0004507	1.1033	0.00240241	0.00907485	GlyP
FBgn0034965	1.05167	0.00242026	0.00913284	ppk29
FBgn0031208	1.54747	0.002444	0.00919697	CR11023
FBgn0034887	1.73677	0.00245048	0.00921785	St1
FBgn0286204	2.12856	0.0024529	0.00922345	ich
FBgn0038977	1.10905	0.00248992	0.00934143	CG5376
FBgn0266315	1.77857	0.00253638	0.00947991	lncRNA:CR44980
FBgn0052436	1.33796	0.00255815	0.00953973	CG32436
FBgn0040360	1.51668	0.00258861	0.0096208	CG14626
FBgn0034406	1.27457	0.00259166	0.00962442	Jheh3

## Sheet: Table S3
Table S3. Statistical characteristics of the genomic DNA sequencing reads.
Sequencing mode	Insert size	Read length (N50) (bp)	Mean read length (bp)	Reads	Total length (Gb)	Coverage (×)
Pacbio Sequel	20 Kb	16172	13074.4	2477786	32.4	118
Illumina Paried-end	-	150	150	80,270,794×2	24.08	88
HiC	-	150	150	217,413,667×2	65.22	238

## Sheet: Table S4
Table S4. Basic features of the chromosomal-level genome of Aj.
Features	Statistics
Assembly size (Mb)	273.7
Contigs N50 (Mb)	3.11
Scaffolds N50 (Mb)	16.8
GC (%)	45.7
Chromosome number	17
Anchored to chromosome (%)	98.3
BUSCO complete (%)	99.1
Protein-coding genes	13931
Number of scaffolds	163
Number of contigs	433
Mean length (bp)	1465.3

## Sheet: Table S5
Table S5. Aj venom protein (VP) genes.
Gene ID	Annotation	TPM in VG	#SP	NR ID	NR Description	Md ID	Md Description	Ng ID	Ng Description	Nv ID	Nv Description
AjChr001.144	IPR005788:Disulphide isomerase;IPR005792:Protein disulphide isomerase;IPR013766:Thioredoxin domain;IPR017937:Thioredoxin, conserved site;IPR036249:Thioredoxin-like superfamily	264.2	24	XP_011302665.1	protein disulfide-isomerase A3	Mdem007149.1	annotation: Thioredoxin domain-containing protein 5 homolog OS=Drosophila melanogaster OX=7227 GN=prtp PE=1 SV=2	N/A	N/A	N/A	N/A
AjChr001.249	N/A	13689.6	2	N/A	N/A	N/A	N/A	N/A	N/A	N/A	N/A
AjChr001.259	IPR000742:EGF-like domain;IPR002049:Laminin-type EGF domain;IPR006212:Furin-like repeat;IPR009030:Growth factor receptor cysteine-rich domain superfamily;IPR018097:EGF-like calcium-binding, conserved site;IPR021852:Domain of unknown function DUF3456	42.7656	2	XP_011298434.1	cysteine-rich with EGF-like domain protein 2	N/A	N/A	N/A	N/A	N/A	N/A
AjChr001.306	N/A	3980.24	10	XP_011303213.1	uncharacterized protein	N/A	N/A	N/A	N/A	N/A	N/A
AjChr001.857	IPR001254:Serine proteases, trypsin domain;IPR009003:Peptidase S1, PA clan;IPR018114:Serine proteases, trypsin family, histidine active site;IPR043504:Peptidase S1, PA clan, chymotrypsin-like fold	5605.11	7	XP_015590468.1	phenoloxidase-activating factor 2	N/A	N/A	Ngir006550.1	annotation: Phenoloxidase-activating factor 2 OS=Holotrichia diomphalia OX=33394 GN=PPAF2 PE=1 SV=1	Nvit009608.1	annotation: Phenoloxidase-activating factor 2 OS=Holotrichia diomphalia OX=33394 GN=PPAF2 PE=1 SV=1
AjChr001.858	IPR001254:Serine proteases, trypsin domain;IPR009003:Peptidase S1, PA clan;IPR018114:Serine proteases, trypsin family, histidine active site;IPR043504:Peptidase S1, PA clan, chymotrypsin-like fold	373.899	6	OXU21553.1	hypothetical protein TSAR_005224	N/A	N/A	Ngir006550.1	annotation: Phenoloxidase-activating factor 2 OS=Holotrichia diomphalia OX=33394 GN=PPAF2 PE=1 SV=1	Nvit009608.1	annotation: Phenoloxidase-activating factor 2 OS=Holotrichia diomphalia OX=33394 GN=PPAF2 PE=1 SV=1
AjChr001.908	IPR002018:Carboxylesterase, type B;IPR019819:Carboxylesterase type B, conserved site;IPR019826:Carboxylesterase type B, active site;IPR029058:Alpha/Beta hydrolase fold	287.386	4	XP_015112075.1	venom carboxylesterase-6	N/A	N/A	N/A	N/A	Nvit000703.1	annotation: Esterase E4 OS=Myzus persicae OX=13164 PE=1 SV=1
AjChr001.977	IPR000169:Cysteine peptidase, cysteine active site;IPR000668:Peptidase C1A, papain C-terminal;IPR013201:Cathepsin propeptide inhibitor domain (I29);IPR025660:Cysteine peptidase, histidine active site;IPR025661:Cysteine peptidase, asparagine active site;IPR038765:Papain-like cysteine peptidase superfamily;IPR039417:Papain-like cysteine endopeptidase	19.2397	4	XP_015112231.1	N/A	N/A	N/A	N/A	N/A	N/A	N/A
AjChr001.1006	IPR032062:Protein of unknown function DUF4803	23253.7	23	XP_015122381.1	uncharacterized protein	N/A	N/A	N/A	N/A	N/A	N/A
AjChr001.1074	IPR000215:Serpin family;IPR023796:Serpin domain;IPR036186:Serpin superfamily;IPR042178:Serpin superfamily, domain 1;IPR042185:Serpin superfamily, domain 2	8.90239	6	XP_028982353.1	uncharacterized protein	Mdem009210.1	annotation: Antitrypsin OS=Bombyx mori OX=7091 PE=1 SV=2	Ngir002142.1	annotation: Alaserpin OS=Manduca sexta OX=7130 PE=1 SV=1	N/A	N/A
AjChr001.1123	IPR021852:Domain of unknown function DUF3456	11.3082	3	XP_034935468.1	protein canopy 4	N/A	N/A	N/A	N/A	N/A	N/A
AjChr001.1147	IPR001254:Serine proteases, trypsin domain;IPR009003:Peptidase S1, PA clan;IPR043504:Peptidase S1, PA clan, chymotrypsin-like fold	960.639	2	XP_044269857.1	trypsin-3-like	N/A	N/A	Ngir005028.1	annotation: Trypsin-2 OS=Anopheles gambiae OX=7165 GN=TRYP2 PE=2 SV=2	Nvit009302.1	annotation: Granzyme M (Fragment) OS=Rattus norvegicus OX=10116 GN=Gzmm PE=1 SV=1
AjChr001.1163	IPR001254:Serine proteases, trypsin domain;IPR009003:Peptidase S1, PA clan;IPR043504:Peptidase S1, PA clan, chymotrypsin-like fold	171.499	2	XP_015127543.1	uncharacterized protein	N/A	N/A	Ngir011768.1	annotation: Chymotrypsin-1 OS=Solenopsis invicta OX=13686 PE=1 SV=1	Nvit009226.1	annotation: Chymotrypsin-1 OS=Anopheles gambiae OX=7165 GN=CHYM1 PE=1 SV=3
AjChr001.1169	IPR001254:Serine proteases, trypsin domain;IPR009003:Peptidase S1, PA clan;IPR043504:Peptidase S1, PA clan, chymotrypsin-like fold	562.655	4	XP_015127543.1	uncharacterized protein	N/A	N/A	Ngir000395.1	annotation: Serine protease snake OS=Drosophila melanogaster OX=7227 GN=snk PE=1 SV=2	Nvit009647.1	annotation: Trypsin-2 OS=Homo sapiens OX=9606 GN=PRSS2 PE=1 SV=1
AjChr002.110	IPR001590:Peptidase M12B, ADAM/reprolysin;IPR024079:Metallopeptidase, catalytic domain superfamily	2129.18	6	XP_015126431.1	A disintegrin and metalloproteinase with thrombospondin motifs gon-1	Mdem003298.1	annotation: Putative uncharacterized protein	Ngir008083.1	annotation: Venom metalloproteinase 2 OS=Eulophus pennicornis OX=108749 PE=2 SV=1	Nvit002036.1	annotation: Venom metalloproteinase 3 OS=Eulophus pennicornis OX=108749 PE=2 SV=1
AjChr002.791	N/A	4136.76	2	N/A	N/A	N/A	N/A	N/A	N/A	N/A	N/A
AjChr002.805	IPR009038:GOLD domain;IPR015720:Transmembrane emp24 domain-containing protein;IPR036598:GOLD domain superfamily	149.358	3	XP_015117125.1	transmembrane emp24 domain-containing protein 7	N/A	N/A	N/A	N/A	N/A	N/A
AjChr002.807	IPR004911:Gamma interferon inducible lysosomal thiol reductase GILT	963.533	5	XP_015118815.1	GILT-like protein 1	N/A	N/A	N/A	N/A	N/A	N/A
AjChr002.863	IPR001283:Cysteine-rich secretory protein-related;IPR002413:Venom allergen 5-like;IPR014044:CAP domain;IPR018244:Allergen V5/Tpx-1-related, conserved site;IPR035940:CAP superfamily	1259.36	4	XP_015113012.1	venom allergen 5	N/A	N/A	N/A	N/A	N/A	N/A
AjChr002.960	IPR032062:Protein of unknown function DUF4803	4106.72	41	XP_011313503.1	uncharacterized protein	N/A	N/A	Ngir003218.1	annotation: Putative uncharacterized protein	Nvit007391.1	annotation: Putative uncharacterized protein
AjChr003.223	IPR000889:Glutathione peroxidase;IPR029759:Glutathione peroxidase active site;IPR029760:Glutathione peroxidase conserved site;IPR036249:Thioredoxin-like superfamily	48.3564	2	XP_015116133.1	probable phospholipid hydroperoxide glutathione peroxidase	N/A	N/A	N/A	N/A	N/A	N/A
AjChr003.351	IPR005511:Senescence marker protein-30 (SMP-30);IPR011042:Six-bladed beta-propeller, TolB-like;IPR013658:SMP-30/Gluconolactonase/LRE-like region	116.135	10	XP_011306302.1	regucalcin	N/A	N/A	N/A	N/A	N/A	N/A
AjChr003.401	N/A	37597.4	2	WP_042802751.1	Ig-like domain-containing protein	N/A	N/A	N/A	N/A	N/A	N/A
AjChr003.402	N/A	8205.96	5	N/A	N/A	N/A	N/A	N/A	N/A	N/A	N/A
AjChr003.478	IPR032062:Protein of unknown function DUF4803	7839.36	5	XP_046814385.1	uncharacterized protein	N/A	N/A	N/A	N/A	Nvit007391.1	annotation: Putative uncharacterized protein
AjChr003.535	IPR006597:Sel1-like repeat;IPR011990:Tetratricopeptide-like helical domain superfamily	55.2571	6	XP_015113034.1	protein sel-1 homolog 1	N/A	N/A	N/A	N/A	N/A	N/A
AjChr003.682	IPR001254:Serine proteases, trypsin domain;IPR001314:Peptidase S1A, chymotrypsin family;IPR009003:Peptidase S1, PA clan;IPR043504:Peptidase S1, PA clan, chymotrypsin-like fold	2361.2	8	XP_032671250.1	chymotrypsin-1-like	N/A	N/A	Ngir005028.1	annotation: Trypsin-2 OS=Anopheles gambiae OX=7165 GN=TRYP2 PE=2 SV=2	Nvit009226.1	annotation: Chymotrypsin-1 OS=Anopheles gambiae OX=7165 GN=CHYM1 PE=1 SV=3
AjChr003.767	IPR011679:Endoplasmic reticulum resident protein 29, C-terminal;IPR012883:ERp29, N-terminal;IPR016855:Endoplasmic reticulum resident protein 29;IPR036249:Thioredoxin-like superfamily;IPR036356:Endoplasmic reticulum resident protein 29, C-terminal domain superfamily	136.625	2	XP_015123062.1	endoplasmic reticulum resident protein 29	N/A	N/A	N/A	N/A	N/A	N/A
AjChr003.878	N/A	1036.95	2	N/A	N/A	N/A	N/A	N/A	N/A	N/A	N/A
AjChr003.879	N/A	1272.01	2	N/A	N/A	N/A	N/A	N/A	N/A	N/A	N/A
AjChr004.139	IPR008758:Peptidase S28;IPR029058:Alpha/Beta hydrolase fold;IPR042269:Serine carboxypeptidase S28, SKS domain	26.7895	4	XP_015116043.1	putative serine protease K12H4.7	N/A	N/A	N/A	N/A	N/A	N/A
AjChr004.392	IPR002048:EF-hand domain;IPR011992:EF-hand domain pair;IPR018247:EF-Hand 1, calcium-binding site;IPR040250:Nucleobindin	60.3745	3	XP_011315170.1	nucleobindin-2	N/A	N/A	N/A	N/A	N/A	N/A
AjChr004.535	IPR001563:Peptidase S10, serine carboxypeptidase;IPR029058:Alpha/Beta hydrolase fold	1118.87	7	XP_011299444.1	retinoid-inducible serine carboxypeptidase	N/A	N/A	N/A	N/A	N/A	N/A
AjChr004.713	N/A	8946.13	4	N/A	N/A	N/A	N/A	N/A	N/A	N/A	N/A
AjChr004.731	IPR032062:Protein of unknown function DUF4803	2213.09	30	XP_015115232.1	uncharacterized protein	Mdem001524.1	annotation: Putative uncharacterized protein	Ngir003218.1	annotation: Putative uncharacterized protein	Nvit003204.1	annotation: Putative uncharacterized protein
AjChr004.746	IPR003010:Carbon-nitrogen hydrolase;IPR036526:Carbon-nitrogen hydrolase superfamily;IPR040154:Biotinidase/VNN family;IPR043957:Vanin, C-terminal	48.8852	3	XP_015122204.1	vanin-like protein 2	N/A	N/A	Ngir009604.1	annotation: Vanin-like protein 1 OS=Drosophila melanogaster OX=7227 GN=vanin-like PE=1 SV=1	Nvit008055.1	annotation: Vanin-like protein 2 OS=Drosophila melanogaster OX=7227 GN=CG32751 PE=2 SV=2
AjChr005.153	IPR009011:Mannose-6-phosphate receptor binding domain superfamily;IPR012913:Protein OS9-like domain;IPR044865:MRH domain;IPR045149:Protein OS-9-like	88.9022	3	XP_015118547.1	endoplasmic reticulum lectin 1	N/A	N/A	N/A	N/A	N/A	N/A
AjChr005.220	IPR001223:Glycoside hydrolase family 18, catalytic domain;IPR011583:Chitinase II;IPR017853:Glycoside hydrolase superfamily;IPR029070:Chitinase insertion domain superfamily	102.216	4	XP_015118301.1	chitinase domain-containing protein 1	N/A	N/A	N/A	N/A	N/A	N/A
AjChr005.381	IPR013766:Thioredoxin domain;IPR036249:Thioredoxin-like superfamily;IPR041862:Endoplasmic reticulum resident protein 44, TRX-like domain b'	15.7371	8	XP_015116809.1	endoplasmic reticulum resident protein 44	Mdem007152.1	annotation: Endoplasmic reticulum resident protein 44 OS=Mus musculus OX=10090 GN=Erp44 PE=1 SV=1	N/A	N/A	N/A	N/A
AjChr005.401	IPR003119:Saposin A-type domain;IPR007856:Saposin-like type B, region 1;IPR008138:Saposin B type, region 2;IPR008139:Saposin B type domain;IPR008373:Saposin;IPR011001:Saposin-like	84.3115	6	XP_015120734.1	prosaposin	N/A	N/A	N/A	N/A	N/A	N/A
AjChr005.420	IPR005013:Dolichyl-diphosphooligosaccharide--protein glycosyltransferase 48kDa subunit	190.292	9	XP_015124230.1	dolichyl-diphosphooligosaccharide--protein glycosyltransferase 48 kDa subunit	N/A	N/A	N/A	N/A	N/A	N/A
AjChr005.733	IPR001611:Leucine-rich repeat;IPR003591:Leucine-rich repeat, typical subtype;IPR026906:BspA type Leucine rich repeat region;IPR032675:Leucine-rich repeat domain superfamily	118.502	11	XP_015121585.1	insulin-like growth factor-binding protein complex acid labile subunit	N/A	N/A	N/A	N/A	N/A	N/A
AjChr005.767	IPR001254:Serine proteases, trypsin domain;IPR009003:Peptidase S1, PA clan;IPR043504:Peptidase S1, PA clan, chymotrypsin-like fold	103.776	3	XP_005366991.1	kallikrein-6	N/A	N/A	Ngir000395.1	annotation: Serine protease snake OS=Drosophila melanogaster OX=7227 GN=snk PE=1 SV=2	Nvit011274.1	annotation: Melanization protease 1 OS=Drosophila melanogaster OX=7227 GN=MP1 PE=1 SV=1
AjChr006.112	IPR031941:Domain of unknown function DUF4773	1193.47	7	XP_015111774.1	uncharacterized protein	N/A	N/A	N/A	N/A	N/A	N/A
AjChr006.168	IPR013766:Thioredoxin domain;IPR017937:Thioredoxin, conserved site;IPR036249:Thioredoxin-like superfamily	19.7159	2	XP_015112752.1	thioredoxin-related transmembrane protein 1	Mdem007152.1	annotation: Endoplasmic reticulum resident protein 44 OS=Mus musculus OX=10090 GN=Erp44 PE=1 SV=1	N/A	N/A	N/A	N/A
AjChr006.319	N/A	2070.97	2	N/A	N/A	N/A	N/A	N/A	N/A	N/A	N/A
AjChr006.595	IPR000322:Glycoside hydrolase family 31;IPR011013:Galactose mutarotase-like domain superfamily;IPR013780:Glycosyl hydrolase, all-beta;IPR017853:Glycoside hydrolase superfamily;IPR025887:Glycoside hydrolase family 31, N-terminal domain;IPR030458:Glycosyl hydrolases family 31, active site	26.3302	10	XP_015112799.1	neutral alpha-glucosidase AB	N/A	N/A	N/A	N/A	N/A	N/A
AjChr006.677	IPR008856:Translocon-associated protein subunit beta	309.992	2	XP_011299879.1	translocon-associated protein subunit beta	N/A	N/A	N/A	N/A	N/A	N/A
AjChr006.710	IPR032062:Protein of unknown function DUF4803	72.6572	19	XP_011313503.1	uncharacterized protein	Mdem009771.1	annotation: Putative uncharacterized protein	Ngir003218.1	annotation: Putative uncharacterized protein	Nvit007391.1	annotation: Putative uncharacterized protein
AjChr006.751	IPR001254:Serine proteases, trypsin domain;IPR001314:Peptidase S1A, chymotrypsin family;IPR009003:Peptidase S1, PA clan;IPR018114:Serine proteases, trypsin family, histidine active site;IPR043504:Peptidase S1, PA clan, chymotrypsin-like fold	423.181	3	KAG7335693.1	hypothetical protein KOW79_000386	N/A	N/A	Ngir000395.1	annotation: Serine protease snake OS=Drosophila melanogaster OX=7227 GN=snk PE=1 SV=2	Nvit009838.1	annotation: Trypsin-1 OS=Anopheles gambiae OX=7165 GN=TRYP1 PE=2 SV=3
AjChr006.778	IPR001254:Serine proteases, trypsin domain;IPR001314:Peptidase S1A, chymotrypsin family;IPR009003:Peptidase S1, PA clan;IPR018114:Serine proteases, trypsin family, histidine active site;IPR043504:Peptidase S1, PA clan, chymotrypsin-like fold	122.203	2	XP_015111720.1	granzyme B	N/A	N/A	Ngir005028.1	annotation: Trypsin-2 OS=Anopheles gambiae OX=7165 GN=TRYP2 PE=2 SV=2	Nvit009647.1	annotation: Trypsin-2 OS=Homo sapiens OX=9606 GN=PRSS2 PE=1 SV=1
AjChr007.053	IPR001148:Alpha carbonic anhydrase domain;IPR023561:Carbonic anhydrase, alpha-class;IPR036398:Alpha carbonic anhydrase domain superfamily	1335.17	2	XP_015114974.1	putative carbonic anhydrase 3	N/A	N/A	N/A	N/A	N/A	N/A
AjChr007.076	IPR010009:Apolipophorin-III	11.3991	2	XP_011307460.1	uncharacterized protein	N/A	N/A	N/A	N/A	N/A	N/A
AjChr007.105	IPR001580:Calreticulin/calnexin;IPR009033:Calreticulin/calnexin, P domain superfamily;IPR009169:Calreticulin;IPR013320:Concanavalin A-like lectin/glucanase domain superfamily;IPR018124:Calreticulin/calnexin, conserved site	1533.8	26	XP_011311869.1	calreticulin	Mdem000179.1	annotation: Calreticulin OS=Drosophila melanogaster OX=7227 GN=Calr PE=1 SV=2	N/A	N/A	N/A	N/A
AjChr007.234	IPR013766:Thioredoxin domain;IPR036249:Thioredoxin-like superfamily	109.34	4	XP_015115004.1	protein disulfide-isomerase A4	Mdem007149.1	annotation: Thioredoxin domain-containing protein 5 homolog OS=Drosophila melanogaster OX=7227 GN=prtp PE=1 SV=2	N/A	N/A	N/A	N/A
AjChr007.559	IPR001254:Serine proteases, trypsin domain;IPR009003:Peptidase S1, PA clan;IPR043504:Peptidase S1, PA clan, chymotrypsin-like fold	3429.45	8	XP_004441438.1	PREDICTED: granzyme M	N/A	N/A	Ngir005028.1	annotation: Trypsin-2 OS=Anopheles gambiae OX=7165 GN=TRYP2 PE=2 SV=2	Nvit009647.1	annotation: Trypsin-2 OS=Homo sapiens OX=9606 GN=PRSS2 PE=1 SV=1
AjChr007.560	IPR001254:Serine proteases, trypsin domain;IPR009003:Peptidase S1, PA clan;IPR043504:Peptidase S1, PA clan, chymotrypsin-like fold	2653.4	12	XP_032069779.1	granzyme A-like	N/A	N/A	Ngir011834.1	annotation: Ovochymase-2 OS=Xenopus laevis OX=8355 GN=ovch2 PE=1 SV=1	Nvit009226.1	annotation: Chymotrypsin-1 OS=Anopheles gambiae OX=7165 GN=CHYM1 PE=1 SV=3
AjChr007.587	IPR021852:Domain of unknown function DUF3456;IPR042415:Protein canopy homolog	54.9612	2	XP_011301947.1	protein canopy homolog 2	N/A	N/A	N/A	N/A	N/A	N/A
AjChr007.599	N/A	36967.7	7	XP_015114726.1	uncharacterized protein	N/A	N/A	N/A	N/A	N/A	N/A
AjChr007.600	N/A	113787	13	XP_015114726.1	uncharacterized protein	N/A	N/A	N/A	N/A	N/A	N/A
AjChr007.621	IPR001404:Heat shock protein Hsp90 family;IPR003594:Histidine kinase/HSP90-like ATPase;IPR019805:Heat shock protein Hsp90, conserved site;IPR020568:Ribosomal protein S5 domain 2-type fold;IPR020575:Heat shock protein Hsp90, N-terminal;IPR036890:Histidine kinase/HSP90-like ATPase superfamily;IPR037196:HSP90, C-terminal domain	33.3718	39	XP_015116337.1	endoplasmin	N/A	N/A	N/A	N/A	N/A	N/A
AjChr008.155	IPR032062:Protein of unknown function DUF4803	624.312	30	AXY94697.1	80 kDa venom protein	Mdem001524.1	annotation: Putative uncharacterized protein	Ngir003101.1	annotation: Putative uncharacterized protein	Nvit007391.1	annotation: Putative uncharacterized protein
AjChr008.193	N/A	638.459	2	N/A	N/A	N/A	N/A	N/A	N/A	N/A	N/A
AjChr008.195	IPR001611:Leucine-rich repeat;IPR003591:Leucine-rich repeat, typical subtype;IPR026906:BspA type Leucine rich repeat region;IPR032675:Leucine-rich repeat domain superfamily	1236.13	16	XP_011305455.1	leucine-rich repeat-containing protein 15-like	N/A	N/A	N/A	N/A	N/A	N/A
AjChr008.235	N/A	3340.7	6	N/A	N/A	N/A	N/A	N/A	N/A	N/A	N/A
AjChr008.495	IPR016093:MIR motif;IPR036300:Mir domain superfamily	72.1091	4	XP_011297052.1	stromal cell-derived factor 2	N/A	N/A	N/A	N/A	N/A	N/A
AjChr008.504	N/A	40.6423	2	XP_015126311.1	glycine-rich cell wall structural protein 1.8	N/A	N/A	N/A	N/A	N/A	N/A
AjChr008.815	IPR005052:Legume-like lectin;IPR013320:Concanavalin A-like lectin/glucanase domain superfamily;IPR035664:VIP36, lectin domain	47.5806	2	XP_015126305.1	vesicular integral-membrane protein VIP36	N/A	N/A	N/A	N/A	N/A	N/A
AjChr008.918	N/A	36667	3	N/A	N/A	N/A	N/A	N/A	N/A	N/A	N/A
AjChr008.993	IPR008855:Translocon-associated	117.341	2	XP_015119136.1	translocon-associated protein subunit delta	N/A	N/A	N/A	N/A	N/A	N/A
AjChr009.056	IPR032062:Protein of unknown function DUF4803	3361.01	32	XP_011308188.1	uncharacterized protein	Mdem001498.1	annotation: Putative uncharacterized protein	Ngir003218.1	annotation: Putative uncharacterized protein	Nvit007391.1	annotation: Putative uncharacterized protein
AjChr009.057	IPR032062:Protein of unknown function DUF4803	1078.18	31	XP_011308188.1	uncharacterized protein	Mdem009771.1	annotation: Putative uncharacterized protein	Ngir003218.1	annotation: Putative uncharacterized protein	Nvit007391.1	annotation: Putative uncharacterized protein
AjChr009.059	IPR032062:Protein of unknown function DUF4803	1592.57	34	XP_011308188.1	uncharacterized protein	Mdem009771.1	annotation: Putative uncharacterized protein	Ngir003218.1	annotation: Putative uncharacterized protein	Nvit003204.1	annotation: Putative uncharacterized protein
AjChr009.193	IPR008814:Dolichyl-diphosphooligosaccharide--protein glycosyltransferase subunit Swp1	59.2233	18	XP_011308202.1	dolichyl-diphosphooligosaccharide--protein glycosyltransferase subunit 2	N/A	N/A	N/A	N/A	N/A	N/A
AjChr009.210	IPR032062:Protein of unknown function DUF4803	469.765	20	XP_011308188.1	uncharacterized protein	Mdem001524.1	annotation: Putative uncharacterized protein	Ngir003218.1	annotation: Putative uncharacterized protein	Nvit003204.1	annotation: Putative uncharacterized protein
AjChr009.211	IPR032062:Protein of unknown function DUF4803	245.612	19	XP_011308188.1	uncharacterized protein	N/A	N/A	Ngir003218.1	annotation: Putative uncharacterized protein	Nvit007391.1	annotation: Putative uncharacterized protein
AjChr009.212	IPR032062:Protein of unknown function DUF4803	214.9	31	XP_011308188.1	uncharacterized protein	N/A	N/A	Ngir003218.1	annotation: Putative uncharacterized protein	Nvit003204.1	annotation: Putative uncharacterized protein
AjChr009.254	IPR017946:PLC-like phosphodiesterase, TIM beta/alpha-barrel domain superfamily	78.1113	3	XP_015114572.1	PI-PLC X domain-containing protein 1	N/A	N/A	N/A	N/A	N/A	N/A
AjChr009.319	IPR005788:Disulphide isomerase;IPR013766:Thioredoxin domain;IPR017937:Thioredoxin, conserved site;IPR036249:Thioredoxin-like superfamily;IPR044569:Protein disulfide-isomerase A6-like	305.894	16	XP_015109485.1	protein disulfide-isomerase A6 homolog	Mdem007149.1	annotation: Thioredoxin domain-containing protein 5 homolog OS=Drosophila melanogaster OX=7227 GN=prtp PE=1 SV=2	N/A	N/A	N/A	N/A
AjChr009.359	IPR009448:UDP-glucose:Glycoprotein Glucosyltransferase;IPR029044:Nucleotide-diphospho-sugar transferases;IPR040497:Glucosyltransferase 24, catalytic domain;IPR040525:UDP-glucose:glycoprotein glucosyltransferase, thioredoxin-like domain 4;IPR040692:UGGT, thioredoxin-like domain 3;IPR040693:UGGT, thioredoxin-like domain 1;IPR040694:UGGT, thioredoxin-like domain 2	23.6062	27	XP_011309180.1	UDP-glucose:glycoprotein glucosyltransferase	N/A	N/A	N/A	N/A	N/A	N/A
AjChr009.377	IPR007676:Ribophorin I	49.3601	29	XP_015124677.1	dolichyl-diphosphooligosaccharide--protein glycosyltransferase subunit 1	N/A	N/A	N/A	N/A	N/A	N/A
AjChr009.418	IPR005788:Disulphide isomerase;IPR005792:Protein disulphide isomerase;IPR013766:Thioredoxin domain;IPR017937:Thioredoxin, conserved site;IPR036249:Thioredoxin-like superfamily	385.821	33	XP_015122546.1	protein disulfide-isomerase	Mdem007149.1	annotation: Thioredoxin domain-containing protein 5 homolog OS=Drosophila melanogaster OX=7227 GN=prtp PE=1 SV=2	N/A	N/A	N/A	N/A
AjChr009.794	IPR003599:Immunoglobulin subtype;IPR007110:Immunoglobulin-like domain;IPR013783:Immunoglobulin-like fold;IPR036179:Immunoglobulin-like domain superfamily	5205.85	3	WP_096829304.1	23S rRNA (guanosine(2251)-2'-O)-methyltransferase RlmB	N/A	N/A	N/A	N/A	N/A	N/A
AjChr009.851	IPR001254:Serine proteases, trypsin domain;IPR001314:Peptidase S1A, chymotrypsin family;IPR009003:Peptidase S1, PA clan;IPR043504:Peptidase S1, PA clan, chymotrypsin-like fold	6785.75	5	XP_031806767.1	serine protease 52	N/A	N/A	Ngir005028.1	annotation: Trypsin-2 OS=Anopheles gambiae OX=7165 GN=TRYP2 PE=2 SV=2	Nvit009226.1	annotation: Chymotrypsin-1 OS=Anopheles gambiae OX=7165 GN=CHYM1 PE=1 SV=3
AjChr009.852	IPR001254:Serine proteases, trypsin domain;IPR001314:Peptidase S1A, chymotrypsin family;IPR009003:Peptidase S1, PA clan;IPR043504:Peptidase S1, PA clan, chymotrypsin-like fold	583.758	7	XP_015111720.1	granzyme B	N/A	N/A	Ngir011832.1	annotation: Chymotrypsin-1 OS=Anopheles gambiae OX=7165 GN=CHYM1 PE=1 SV=3	Nvit009226.1	annotation: Chymotrypsin-1 OS=Anopheles gambiae OX=7165 GN=CHYM1 PE=1 SV=3
AjChr009.929	IPR032062:Protein of unknown function DUF4803	866.738	30	XP_011308188.1	uncharacterized protein	Mdem001498.1	annotation: Putative uncharacterized protein	Ngir003218.1	annotation: Putative uncharacterized protein	Nvit003204.1	annotation: Putative uncharacterized protein
AjChr010.029	IPR001179:FKBP-type peptidyl-prolyl cis-trans isomerase domain;IPR002048:EF-hand domain;IPR011992:EF-hand domain pair;IPR018247:EF-Hand 1, calcium-binding site;IPR046357:Peptidyl-prolyl cis-trans isomerase domain superfamily	78.1799	7	XP_015119607.1	FK506-binding protein 2	N/A	N/A	N/A	N/A	N/A	N/A
AjChr010.051	IPR002048:EF-hand domain;IPR018247:EF-Hand 1, calcium-binding site;IPR019345:ARMET, C-terminal;IPR036361:SAP domain superfamily;IPR045332:ARMET, N-terminal;IPR045333:ARMET-like	230.297	3	XP_015122894.1	mesencephalic astrocyte-derived neurotrophic factor homolog	N/A	N/A	N/A	N/A	N/A	N/A
AjChr010.104	IPR001254:Serine proteases, trypsin domain;IPR001314:Peptidase S1A, chymotrypsin family;IPR009003:Peptidase S1, PA clan;IPR043504:Peptidase S1, PA clan, chymotrypsin-like fold	1132.07	6	XP_012148108.1	PREDICTED: chymotrypsin-2-like	N/A	N/A	Ngir011768.1	annotation: Chymotrypsin-1 OS=Solenopsis invicta OX=13686 PE=1 SV=1	Nvit009838.1	annotation: Trypsin-1 OS=Anopheles gambiae OX=7165 GN=TRYP1 PE=2 SV=3
AjChr010.105	IPR001254:Serine proteases, trypsin domain;IPR001314:Peptidase S1A, chymotrypsin family;IPR009003:Peptidase S1, PA clan;IPR018114:Serine proteases, trypsin family, histidine active site;IPR043504:Peptidase S1, PA clan, chymotrypsin-like fold	844.915	7	XP_043276806.1	chymotrypsin-1-like	N/A	N/A	Ngir011768.1	annotation: Chymotrypsin-1 OS=Solenopsis invicta OX=13686 PE=1 SV=1	Nvit009838.1	annotation: Trypsin-1 OS=Anopheles gambiae OX=7165 GN=TRYP1 PE=2 SV=3
AjChr010.128	N/A	1614.68	7	XP_015117562.1	kielin/chordin-like protein	Mdem004803.1	annotation: Putative uncharacterized protein	N/A	N/A	N/A	N/A
AjChr010.154	IPR001254:Serine proteases, trypsin domain;IPR001314:Peptidase S1A, chymotrypsin family;IPR009003:Peptidase S1, PA clan;IPR018114:Serine proteases, trypsin family, histidine active site;IPR033116:Serine proteases, trypsin family, serine active site;IPR043504:Peptidase S1, PA clan, chymotrypsin-like fold	227.105	3	XP_043485155.1	chymotrypsin-2-like	N/A	N/A	Ngir000395.1	annotation: Serine protease snake OS=Drosophila melanogaster OX=7227 GN=snk PE=1 SV=2	Nvit009226.1	annotation: Chymotrypsin-1 OS=Anopheles gambiae OX=7165 GN=CHYM1 PE=1 SV=3
AjChr010.155	IPR001254:Serine proteases, trypsin domain;IPR001314:Peptidase S1A, chymotrypsin family;IPR009003:Peptidase S1, PA clan;IPR018114:Serine proteases, trypsin family, histidine active site;IPR033116:Serine proteases, trypsin family, serine active site;IPR043504:Peptidase S1, PA clan, chymotrypsin-like fold	6857.21	12	XP_015111720.1	granzyme B	N/A	N/A	Ngir011832.1	annotation: Chymotrypsin-1 OS=Anopheles gambiae OX=7165 GN=CHYM1 PE=1 SV=3	Nvit009226.1	annotation: Chymotrypsin-1 OS=Anopheles gambiae OX=7165 GN=CHYM1 PE=1 SV=3
AjChr010.240	IPR002018:Carboxylesterase, type B;IPR019819:Carboxylesterase type B, conserved site;IPR019826:Carboxylesterase type B, active site;IPR029058:Alpha/Beta hydrolase fold	43.5227	8	XP_011297876.1	uncharacterized protein	N/A	N/A	N/A	N/A	Nvit000703.1	annotation: Esterase E4 OS=Myzus persicae OX=13164 PE=1 SV=1
AjChr010.273	IPR006170:Pheromone/general odorant binding protein;IPR036728:Pheromone/general odorant binding protein superfamily	969.032	9	N/A	N/A	N/A	N/A	N/A	N/A	N/A	N/A
AjChr010.274	IPR036728:Pheromone/general odorant binding protein superfamily	13402.6	12	N/A	N/A	N/A	N/A	N/A	N/A	N/A	N/A
AjChr010.487	IPR001611:Leucine-rich repeat;IPR003591:Leucine-rich repeat, typical subtype;IPR032675:Leucine-rich repeat domain superfamily	844.483	16	XP_015121585.1	insulin-like growth factor-binding protein complex acid labile subunit	N/A	N/A	N/A	N/A	N/A	N/A
AjChr010.629	N/A	5019.08	5	XP_015126723.1	icarapin-like	N/A	N/A	N/A	N/A	N/A	N/A
AjChr010.638	IPR032062:Protein of unknown function DUF4803	995.19	37	XP_015126510.1	uncharacterized protein	N/A	N/A	Ngir003218.1	annotation: Putative uncharacterized protein	Nvit007391.1	annotation: Putative uncharacterized protein
AjChr010.780	IPR013126:Heat shock protein 70 family;IPR029047:Heat shock protein 70kD, peptide-binding domain superfamily;IPR029048:Heat shock protein 70kD, C-terminal domain superfamily;IPR043129:ATPase, nucleotide binding domain	12.2964	22	XP_015126609.1	hypoxia up-regulated protein 1	N/A	N/A	N/A	N/A	N/A	N/A
AjChr010.783	IPR001254:Serine proteases, trypsin domain;IPR009003:Peptidase S1, PA clan;IPR043504:Peptidase S1, PA clan, chymotrypsin-like fold	63.0747	2	XP_016836941.1	trypsin-3	N/A	N/A	Ngir005028.1	annotation: Trypsin-2 OS=Anopheles gambiae OX=7165 GN=TRYP2 PE=2 SV=2	Nvit009647.1	annotation: Trypsin-2 OS=Homo sapiens OX=9606 GN=PRSS2 PE=1 SV=1
AjChr011.149	N/A	15035.5	2	N/A	N/A	N/A	N/A	N/A	N/A	N/A	N/A
AjChr011.287	IPR000718:Peptidase M13;IPR008753:Peptidase M13, N-terminal domain;IPR018497:Peptidase M13, C-terminal domain;IPR024079:Metallopeptidase, catalytic domain superfamily;IPR042089:Peptidase M13, domain 2	963.192	39	XP_015599220.1	neprilysin-4	N/A	N/A	N/A	N/A	N/A	N/A
AjChr011.513	N/A	24484.9	5	N/A	N/A	N/A	N/A	N/A	N/A	N/A	N/A
AjChr011.585	IPR001623:DnaJ domain;IPR002939:Chaperone DnaJ, C-terminal;IPR008971:HSP40/DnaJ peptide-binding;IPR018253:DnaJ domain, conserved site;IPR036869:Chaperone J-domain superfamily	244.265	2	XP_012274598.1	dnaJ homolog shv	N/A	N/A	N/A	N/A	N/A	N/A
AjChr012.187	IPR001507:Zona pellucida domain;IPR003609:PAN/Apple domain	21.9509	8	XP_015108341.1	uncharacterized protein	N/A	N/A	N/A	N/A	N/A	N/A
AjChr012.238	IPR002130:Cyclophilin-type peptidyl-prolyl cis-trans isomerase domain;IPR020892:Cyclophilin-type peptidyl-prolyl cis-trans isomerase, conserved site;IPR024936:Cyclophilin-type peptidyl-prolyl cis-trans isomerase;IPR029000:Cyclophilin-like domain superfamily	1454.65	5	XP_015119459.1	peptidyl-prolyl cis-trans isomerase B	N/A	N/A	N/A	N/A	N/A	N/A
AjChr012.485	IPR009038:GOLD domain;IPR015720:Transmembrane emp24 domain-containing protein	154.644	2	XP_015109811.1	transmembrane emp24 domain-containing protein eca	N/A	N/A	N/A	N/A	N/A	N/A
AjChr012.564	N/A	1145.02	5	N/A	N/A	N/A	N/A	N/A	N/A	N/A	N/A
AjChr012.579	IPR007484:Peptidase M28;IPR037457:M28 Zn-Peptidase Glutaminyl Cyclase;IPR040234:Glutaminyl-peptide cyclotransferase-like	59.5387	2	XP_015116520.1	glutaminyl-peptide cyclotransferase	N/A	N/A	N/A	N/A	N/A	N/A
AjChr012.606	IPR001930:Peptidase M1, alanine aminopeptidase/leukotriene A4 hydrolase;IPR014782:Peptidase M1, membrane alanine aminopeptidase;IPR024571:ERAP1-like C-terminal domain;IPR027268:Peptidase M4/M1, CTD superfamily;IPR034016:Aminopeptidase N-type;IPR042097:Aminopeptidase N-like , N-terminal domain superfamliy;IPR045357:Aminopeptidase N-like , N-terminal domain	95.1763	16	XP_015127623.1	aminopeptidase N	N/A	N/A	N/A	N/A	N/A	N/A
AjChr012.682	IPR012493:Renin receptor-like	38.2787	2	XP_015127672.1	renin receptor	N/A	N/A	N/A	N/A	N/A	N/A
AjChr013.045	IPR007266:Endoplasmic reticulum oxidoreductin 1;IPR037192:ERO1-like superfamily	21.3745	4	XP_015123636.1	ero1-like protein	N/A	N/A	N/A	N/A	N/A	N/A
AjChr013.115	IPR032062:Protein of unknown function DUF4803	8155.56	36	XP_011307579.1	uncharacterized protein	Mdem001524.1	annotation: Putative uncharacterized protein	Ngir003101.1	annotation: Putative uncharacterized protein	Nvit007391.1	annotation: Putative uncharacterized protein
AjChr013.116	IPR001611:Leucine-rich repeat;IPR003591:Leucine-rich repeat, typical subtype;IPR032675:Leucine-rich repeat domain superfamily	204.173	4	KAB0792663.1	hypothetical protein PPYR_14622	N/A	N/A	N/A	N/A	N/A	N/A
AjChr013.170	IPR004843:Calcineurin-like phosphoesterase domain, ApaH type;IPR008139:Saposin B type domain;IPR011160:Sphingomyelin phosphodiesterase;IPR029052:Metallo-dependent phosphatase-like;IPR041805:Acid sphingomyelinase/endopolyphosphatase, metallophosphatase domain;IPR045473:Sphingomyelin phosphodiesterase, C-terminal domain	563.387	24	XP_011305837.1	sphingomyelin phosphodiesterase	N/A	N/A	N/A	N/A	N/A	N/A
AjChr013.194	IPR001254:Serine proteases, trypsin domain;IPR001314:Peptidase S1A, chymotrypsin family;IPR009003:Peptidase S1, PA clan;IPR018114:Serine proteases, trypsin family, histidine active site;IPR043504:Peptidase S1, PA clan, chymotrypsin-like fold	3067.92	3	XP_011303570.1	chymotrypsin-2-like	N/A	N/A	Ngir000395.1	annotation: Serine protease snake OS=Drosophila melanogaster OX=7227 GN=snk PE=1 SV=2	Nvit009226.1	annotation: Chymotrypsin-1 OS=Anopheles gambiae OX=7165 GN=CHYM1 PE=1 SV=3
AjChr013.443	N/A	230.933	4	N/A	N/A	N/A	N/A	N/A	N/A	N/A	N/A
AjChr013.469	N/A	500.985	8	N/A	N/A	N/A	N/A	N/A	N/A	N/A	N/A
AjChr013.470	N/A	5891.59	2	N/A	N/A	N/A	N/A	N/A	N/A	N/A	N/A
AjChr013.473	N/A	816.81	9	N/A	N/A	N/A	N/A	N/A	N/A	N/A	N/A
AjChr013.498	IPR001548:Peptidase M2, peptidyl-dipeptidase A	1100.99	37	XP_015119782.1	angiotensin-converting enzyme	N/A	N/A	N/A	N/A	N/A	N/A
AjChr013.603	IPR009038:GOLD domain;IPR015720:Transmembrane emp24 domain-containing protein	450.358	3	XP_015120247.1	transmembrane emp24 domain-containing protein bai	N/A	N/A	N/A	N/A	N/A	N/A
AjChr013.645	IPR003119:Saposin A-type domain	1243.89	7	N/A	N/A	N/A	N/A	N/A	N/A	N/A	N/A
AjChr013.652	IPR032062:Protein of unknown function DUF4803	2651.52	31	KAF7990199.1	hypothetical protein HCN44_000004	Mdem001524.1	annotation: Putative uncharacterized protein	Ngir003218.1	annotation: Putative uncharacterized protein	Nvit007391.1	annotation: Putative uncharacterized protein
AjChr014.066	IPR032062:Protein of unknown function DUF4803	375.197	31	KAF7990199.1	hypothetical protein HCN44_000004	Mdem001524.1	annotation: Putative uncharacterized protein	Ngir003218.1	annotation: Putative uncharacterized protein	Nvit007391.1	annotation: Putative uncharacterized protein
AjChr014.129	IPR000866:Alkyl hydroperoxide reductase subunit C/ Thiol specific antioxidant;IPR013766:Thioredoxin domain;IPR019479:Peroxiredoxin, C-terminal;IPR036249:Thioredoxin-like superfamily	87.4445	2	XP_011314707.1	peroxiredoxin-2	N/A	N/A	N/A	N/A	N/A	N/A
AjChr014.136	IPR000734:Triacylglycerol lipase family;IPR013818:Lipase;IPR029058:Alpha/Beta hydrolase fold;IPR033906:Lipase, N-terminal	176.177	2	XP_015113174.1	pancreatic triacylglycerol lipase	N/A	N/A	Ngir010614.1	annotation: Pancreatic triacylglycerol lipase OS=Rattus norvegicus OX=10116 GN=Pnlip PE=1 SV=1	Nvit009789.1	annotation: Pancreatic lipase-related protein 2 OS=Myocastor coypus OX=10157 GN=PNLIPRP2 PE=1 SV=1
AjChr014.159	IPR032062:Protein of unknown function DUF4803	3779.03	34	XP_011308188.1	uncharacterized protein	Mdem009771.1	annotation: Putative uncharacterized protein	Ngir003218.1	annotation: Putative uncharacterized protein	Nvit007391.1	annotation: Putative uncharacterized protein
AjChr014.160	IPR032062:Protein of unknown function DUF4803	470.748	26	XP_011308188.1	uncharacterized protein	Mdem009771.1	annotation: Putative uncharacterized protein	Ngir003218.1	annotation: Putative uncharacterized protein	Nvit003204.1	annotation: Putative uncharacterized protein
AjChr014.161	IPR032062:Protein of unknown function DUF4803	1193.89	30	XP_011308188.1	uncharacterized protein	Mdem009771.1	annotation: Putative uncharacterized protein	Ngir003218.1	annotation: Putative uncharacterized protein	Nvit003204.1	annotation: Putative uncharacterized protein
AjChr014.162	IPR032062:Protein of unknown function DUF4803	836.206	25	XP_011308188.1	uncharacterized protein	Mdem009771.1	annotation: Putative uncharacterized protein	Ngir003218.1	annotation: Putative uncharacterized protein	Nvit003204.1	annotation: Putative uncharacterized protein
AjChr014.164	IPR032062:Protein of unknown function DUF4803	1415.5	23	XP_011308188.1	uncharacterized protein	Mdem009771.1	annotation: Putative uncharacterized protein	Ngir003218.1	annotation: Putative uncharacterized protein	Nvit003204.1	annotation: Putative uncharacterized protein
AjChr014.165	IPR032062:Protein of unknown function DUF4803	313.754	26	XP_011308188.1	uncharacterized protein	Mdem009771.1	annotation: Putative uncharacterized protein	Ngir003218.1	annotation: Putative uncharacterized protein	Nvit003204.1	annotation: Putative uncharacterized protein
AjChr014.216	IPR006170:Pheromone/general odorant binding protein;IPR036728:Pheromone/general odorant binding protein superfamily	568.858	8	N/A	N/A	N/A	N/A	N/A	N/A	N/A	N/A
AjChr014.224	IPR001623:DnaJ domain;IPR011990:Tetratricopeptide-like helical domain superfamily;IPR019734:Tetratricopeptide repeat;IPR036869:Chaperone J-domain superfamily	76.7408	13	XP_011314678.1	dnaJ homolog subfamily C member 3	N/A	N/A	N/A	N/A	N/A	N/A
AjChr014.237	IPR002172:Low-density lipoprotein (LDL) receptor class A repeat;IPR023415:Low-density lipoprotein (LDL) receptor class A, conserved site;IPR036055:LDL receptor-like superfamily	1118.79	4	XP_046340019.1	basement membrane-specific heparan sulfate proteoglycan core protein-like	N/A	N/A	N/A	N/A	N/A	N/A
AjChr014.397	N/A	4394.46	5	N/A	N/A	N/A	N/A	N/A	N/A	N/A	N/A
AjChr014.427	IPR001254:Serine proteases, trypsin domain;IPR009003:Peptidase S1, PA clan;IPR043504:Peptidase S1, PA clan, chymotrypsin-like fold	187.316	4	KAH8392824.1	hypothetical protein KR215_002254, partial	N/A	N/A	Ngir005028.1	annotation: Trypsin-2 OS=Anopheles gambiae OX=7165 GN=TRYP2 PE=2 SV=2	Nvit009647.1	annotation: Trypsin-2 OS=Homo sapiens OX=9606 GN=PRSS2 PE=1 SV=1
AjChr014.491	IPR016090:Phospholipase A2 domain;IPR033113:Phospholipase A2, histidine active site;IPR036444:Phospholipase A2 domain superfamily	232.144	5	XP_034025750.1	group 3 secretory phospholipase A2-like	N/A	N/A	N/A	N/A	N/A	N/A
AjChr014.518	IPR032062:Protein of unknown function DUF4803	2177.79	29	XP_015126510.1	uncharacterized protein	N/A	N/A	Ngir003101.1	annotation: Putative uncharacterized protein	Nvit007391.1	annotation: Putative uncharacterized protein
AjChr015.058	IPR000718:Peptidase M13;IPR008753:Peptidase M13, N-terminal domain;IPR018497:Peptidase M13, C-terminal domain;IPR024079:Metallopeptidase, catalytic domain superfamily;IPR042089:Peptidase M13, domain 2	384.505	14	XP_015113420.1	neprilysin-4	N/A	N/A	N/A	N/A	N/A	N/A
AjChr015.075	IPR001254:Serine proteases, trypsin domain;IPR009003:Peptidase S1, PA clan;IPR043504:Peptidase S1, PA clan, chymotrypsin-like fold	76.8615	3	XP_015111720.1	granzyme B	N/A	N/A	Ngir005028.1	annotation: Trypsin-2 OS=Anopheles gambiae OX=7165 GN=TRYP2 PE=2 SV=2	Nvit009226.1	annotation: Chymotrypsin-1 OS=Anopheles gambiae OX=7165 GN=CHYM1 PE=1 SV=3
AjChr015.076	IPR001254:Serine proteases, trypsin domain;IPR001314:Peptidase S1A, chymotrypsin family;IPR009003:Peptidase S1, PA clan;IPR018114:Serine proteases, trypsin family, histidine active site;IPR043504:Peptidase S1, PA clan, chymotrypsin-like fold	322.015	4	XP_035272257.1	mast cell protease 4-like	N/A	N/A	Ngir000395.1	annotation: Serine protease snake OS=Drosophila melanogaster OX=7227 GN=snk PE=1 SV=2	Nvit012286.1	annotation: Hepatocyte growth factor activator OS=Mus musculus OX=10090 GN=Hgfac PE=1 SV=1
AjChr015.093	IPR001590:Peptidase M12B, ADAM/reprolysin;IPR024079:Metallopeptidase, catalytic domain superfamily	124.683	7	XP_015110156.2	venom metalloproteinase 3	N/A	N/A	Ngir008083.1	annotation: Venom metalloproteinase 2 OS=Eulophus pennicornis OX=108749 PE=2 SV=1	Nvit002036.1	annotation: Venom metalloproteinase 3 OS=Eulophus pennicornis OX=108749 PE=2 SV=1
AjChr015.102	IPR032062:Protein of unknown function DUF4803	1736.95	50	XP_015115232.1	uncharacterized protein	Mdem001524.1	annotation: Putative uncharacterized protein	Ngir003218.1	annotation: Putative uncharacterized protein	Nvit007391.1	annotation: Putative uncharacterized protein
AjChr015.173	N/A	3560.46	9	N/A	N/A	N/A	N/A	N/A	N/A	N/A	N/A
AjChr015.174	N/A	11631.7	14	N/A	N/A	N/A	N/A	N/A	N/A	N/A	N/A
AjChr015.243	IPR001254:Serine proteases, trypsin domain;IPR009003:Peptidase S1, PA clan;IPR043504:Peptidase S1, PA clan, chymotrypsin-like fold	2349.29	8	N/A	N/A	N/A	N/A	N/A	N/A	N/A	N/A
AjChr015.244	IPR001254:Serine proteases, trypsin domain;IPR009003:Peptidase S1, PA clan;IPR043504:Peptidase S1, PA clan, chymotrypsin-like fold	275.487	2	N/A	N/A	N/A	N/A	N/A	N/A	N/A	N/A
AjChr015.246	IPR001254:Serine proteases, trypsin domain;IPR009003:Peptidase S1, PA clan;IPR043504:Peptidase S1, PA clan, chymotrypsin-like fold	139.939	7	N/A	N/A	N/A	N/A	N/A	N/A	N/A	N/A
AjChr015.383	IPR000560:Histidine phosphatase superfamily, clade-2;IPR016274:Histidine acid phosphatase, eukaryotic;IPR029033:Histidine phosphatase superfamily	51.5458	2	XP_015120832.1	multiple inositol polyphosphate phosphatase 1	N/A	N/A	Ngir005903.1	annotation: Multiple inositol polyphosphate phosphatase 1 OS=Drosophila melanogaster OX=7227 GN=Mipp1 PE=1 SV=2	N/A	N/A
AjChr015.417	IPR000618:Insect cuticle protein;IPR031311:Chitin-binding type R&R consensus	35.2471	2	XP_011312002.1	endocuticle structural glycoprotein SgAbd-8	N/A	N/A	N/A	N/A	N/A	N/A
AjChr015.510	N/A	2603.88	13	XP_015110186.1	uncharacterized protein	N/A	N/A	N/A	N/A	N/A	N/A
AjChr015.517	N/A	29329.5	10	N/A	N/A	N/A	N/A	N/A	N/A	N/A	N/A
AjChr015.518	N/A	53151.3	9	N/A	N/A	N/A	N/A	N/A	N/A	N/A	N/A
AjChr015.591	IPR032062:Protein of unknown function DUF4803	965.847	24	XP_011307579.1	uncharacterized protein	Mdem001524.1	annotation: Putative uncharacterized protein	Ngir003218.1	annotation: Putative uncharacterized protein	Nvit003204.1	annotation: Putative uncharacterized protein
AjChr015.700	N/A	367.5	4	N/A	N/A	N/A	N/A	N/A	N/A	N/A	N/A
AjChr015.701	IPR032062:Protein of unknown function DUF4803	2978.08	41	XP_001603409.1	uncharacterized protein	Mdem009771.1	annotation: Putative uncharacterized protein	Ngir003101.1	annotation: Putative uncharacterized protein	Nvit007391.1	annotation: Putative uncharacterized protein
AjChr015.702	IPR032062:Protein of unknown function DUF4803	20114.2	42	XP_011307579.1	uncharacterized protein	Mdem001524.1	annotation: Putative uncharacterized protein	Ngir003218.1	annotation: Putative uncharacterized protein	Nvit003204.1	annotation: Putative uncharacterized protein
AjChr016.229	IPR032062:Protein of unknown function DUF4803	1012.41	41	XP_015126510.1	uncharacterized protein	N/A	N/A	Ngir003218.1	annotation: Putative uncharacterized protein	Nvit007391.1	annotation: Putative uncharacterized protein
AjChr016.292	IPR001254:Serine proteases, trypsin domain;IPR001314:Peptidase S1A, chymotrypsin family;IPR009003:Peptidase S1, PA clan;IPR018114:Serine proteases, trypsin family, histidine active site;IPR033116:Serine proteases, trypsin family, serine active site;IPR043504:Peptidase S1, PA clan, chymotrypsin-like fold	2454.67	8	XP_015111720.1	granzyme B	N/A	N/A	Ngir003290.1	annotation: Granzyme M (Fragment) OS=Rattus norvegicus OX=10116 GN=Gzmm PE=1 SV=1	Nvit010247.1	annotation: Granzyme A OS=Mus musculus OX=10090 GN=Gzma PE=1 SV=2
AjChr016.405	IPR036728:Pheromone/general odorant binding protein superfamily	13131.2	6	N/A	N/A	N/A	N/A	N/A	N/A	N/A	N/A
AjChr016.406	IPR036728:Pheromone/general odorant binding protein superfamily	4891.55	8	N/A	N/A	N/A	N/A	N/A	N/A	N/A	N/A
AjChr016.420	IPR005595:Translocon-associated protein (TRAP), alpha subunit	249.479	3	XP_015119403.1	translocon-associated protein subunit alpha	N/A	N/A	N/A	N/A	N/A	N/A
AjChr017.056	N/A	452.599	9	N/A	N/A	N/A	N/A	N/A	N/A	N/A	N/A
AjChr017.069	N/A	1195.14	5	N/A	N/A	N/A	N/A	N/A	N/A	N/A	N/A
AjChr017.134	N/A	5565.41	14	N/A	N/A	N/A	N/A	N/A	N/A	N/A	N/A
AjChr017.136	N/A	4098.71	13	N/A	N/A	N/A	N/A	N/A	N/A	N/A	N/A
AjChr017.137	IPR032062:Protein of unknown function DUF4803	2505.17	36	XP_011307579.1	uncharacterized protein	Mdem009771.1	annotation: Putative uncharacterized protein	Ngir003101.1	annotation: Putative uncharacterized protein	Nvit007391.1	annotation: Putative uncharacterized protein
AjChr017.138	IPR032062:Protein of unknown function DUF4803	3368.13	31	XP_011307579.1	uncharacterized protein	Mdem009771.1	annotation: Putative uncharacterized protein	Ngir003218.1	annotation: Putative uncharacterized protein	Nvit007391.1	annotation: Putative uncharacterized protein
AjChr017.139	IPR032062:Protein of unknown function DUF4803	3730.35	68	XP_015115232.1	uncharacterized protein	Mdem001524.1	annotation: Putative uncharacterized protein	Ngir003218.1	annotation: Putative uncharacterized protein	Nvit003204.1	annotation: Putative uncharacterized protein
AjChr017.191	IPR002347:Short-chain dehydrogenase/reductase SDR;IPR002539:MaoC-like dehydratase domain;IPR020904:Short-chain dehydrogenase/reductase, conserved site;IPR029069:HotDog domain superfamily;IPR036291:NAD(P)-binding domain superfamily	9.87666	7	XP_011312180.1	peroxisomal multifunctional enzyme type 2	N/A	N/A	N/A	N/A	N/A	N/A
AjChr017.305	IPR032062:Protein of unknown function DUF4803	1426.48	64	XP_015126510.1	uncharacterized protein	Mdem009771.1	annotation: Putative uncharacterized protein	Ngir003218.1	annotation: Putative uncharacterized protein	Nvit007391.1	annotation: Putative uncharacterized protein
AjChr017.306	IPR032062:Protein of unknown function DUF4803	4479.02	34	XP_015126510.1	uncharacterized protein	N/A	N/A	Ngir003218.1	annotation: Putative uncharacterized protein	Nvit007391.1	annotation: Putative uncharacterized protein
AjChr017.308	IPR012879:PAT complex subunit CCDC47	14.9408	2	XP_015121939.1	coiled-coil domain-containing protein 47	N/A	N/A	N/A	N/A	N/A	N/A
AjChr017.344	IPR006170:Pheromone/general odorant binding protein;IPR036728:Pheromone/general odorant binding protein superfamily	34.3218	2	XP_015114896.1	uncharacterized protein	N/A	N/A	N/A	N/A	N/A	N/A
AjChr017.345	IPR032062:Protein of unknown function DUF4803	3754.98	25	XP_015122385.1	uncharacterized protein	Mdem009771.1	annotation: Putative uncharacterized protein	Ngir003218.1	annotation: Putative uncharacterized protein	Nvit007391.1	annotation: Putative uncharacterized protein
AjChr017.346	IPR032062:Protein of unknown function DUF4803	2368.69	29	XP_015126498.1	uncharacterized protein	Mdem001524.1	annotation: Putative uncharacterized protein	Ngir003218.1	annotation: Putative uncharacterized protein	Nvit007391.1	annotation: Putative uncharacterized protein
AjChr017.347	N/A	98.9581	4	XP_015114896.1	uncharacterized protein	N/A	N/A	N/A	N/A	N/A	N/A
AjChr017.415	IPR032062:Protein of unknown function DUF4803	7916.94	43	XP_011307579.1	uncharacterized protein	Mdem001498.1	annotation: Putative uncharacterized protein	Ngir003218.1	annotation: Putative uncharacterized protein	Nvit007391.1	annotation: Putative uncharacterized protein
AjChr017.416	IPR032062:Protein of unknown function DUF4803	2820.35	28	XP_011307579.1	uncharacterized protein	Mdem009771.1	annotation: Putative uncharacterized protein	Ngir003218.1	annotation: Putative uncharacterized protein	Nvit007391.1	annotation: Putative uncharacterized protein
AjChr017.417	IPR032062:Protein of unknown function DUF4803	6189.42	37	XP_011307579.1	uncharacterized protein	Mdem009771.1	annotation: Putative uncharacterized protein	Ngir003218.1	annotation: Putative uncharacterized protein	Nvit007391.1	annotation: Putative uncharacterized protein
AjChr017.430	N/A	235.686	3	N/A	N/A	N/A	N/A	N/A	N/A	N/A	N/A
AjCtg016.001	N/A	10334.3	7	KAF2880372.1	hypothetical protein ILUMI_25788	N/A	N/A	N/A	N/A	N/A	N/A
AjCtg042.004	N/A	1042.01	4	KAF2880372.1	hypothetical protein ILUMI_25788	N/A	N/A	N/A	N/A	N/A	N/A
Annotation and description, the best BLASTP against a local InterProScan search (v5.56–89.0) and the NCBI NR database.
TPM in VG, transcripts per million, normalized expression value of RNAseq;
#SP, the count of peptide detected by proteome with 100% sequence identity;

## Sheet: Table S6
Table S6. Primer sequences used for qRT-PCR.
Genes	Primers	Primer sequences (5'-3')
Dm-dilp8	Dm-dilp8 F	CGACAGAAGGTCCATCGAGT
	Dm-dilp8 R	GATGCTTGTTGTGCGTTTTG
AjChr007.600	AjChr007.600 F	CGCTAAGCATGTGGATCCAACAAC
	AjChr007.600 R	GTTGAACACTTGGACTGCTGCC
AjChr015.518	AjChr015.518 F	CGCAAATGCGCAGATAATGTCGC
	AjChr015.518 R	CGGAGTCATCTAGTGCTGCACTATTATC
AjChr003.401	AjChr003.401 F	GACATCAGTACGTGTCGTAAACATGGG
	AjChr003.401 R	CTTGCTCCAGTGTCTTTCCGGTC
AjChr007.599	AjChr007.599 F	CACCATCATCGCTGCTCAGG
	AjChr007.599 R	GGGCATAGCTTTATGCTCCATTTCG
AjChr008.918	AjChr008.918 F	CACAGACGGGTCATAATGAAGAGC
	AjChr008.918 R	CTTCCTCCCCGTAAGCGCTC
AjChr015.517	AjChr015.517 F	GTGGTCCATACTCATAGCAATCTGACTC
	AjChr015.517 R	GAAACGAAGCGAGGAACGTGTCC
AjChr011.513	AjChr011.513 F	CGAGTTCAATGTGGCGAGATTTAAGG
	AjChr011.513 R	CATAACGCTTTTAGGAGCTGGAGC
AjChr001.1006(VID-1)	AjChr001.1006 F	CAAACCATTGAGGCGAAAGTAGAGG
	AjChr001.1006 R	CCATCACGTGTCTGCGAGATAAC
AjChr015.702	AjChr015.702 F	GATTGTGGCGAAGCAGCTTTCAG
	AjChr015.702 R	CCACTTGCTGTCACAATGTGTAGG
AjChr011.149	AjChr011.149 F	GACCAATTACCCATGGAGGTCTC
	AjChr011.149 R	CAAGAGTCTACCGGCAAGTTTACTC
AjChr002.960(VID-2)	AjChr002.960 F	CGAGGTCGGTCATTCACGG
	AjChr002.960 R	GAACTGAACGCCCAACGGTC
AjChr017.345(VID-3)	AjChr017.345 F	GCAACTCAATGAAATGGATACCTCC
	AjChr017.345 R	CCATTGGGGGTGTAGGCTCATC
AjChr016.229(VID-4)	AjChr016.229 F	TGGCTGGGTGATCAAGTTGAGAC
	AjChr016.229 R	CTCGCCGATCAGAGGCCAG
AjChr017.346(VID-5)	AjChr017.346 F	GGTACAATTTGCGGCACGC
	AjChr017.346 R	GCCTTGCATGGTAATCCGTTCG
AjChr015.102	AjChr015.102 F	CGTCCAGGCGAAAAATGGTGT
	AjChr015.102 R	CGAACCGTCCAGGAGAACC
AjChr013.115	AjChr013.115 F	GACTTGTGGTCCATCTGCTTTCAC
	AjChr013.115 R	GGCGTTGTCCGTATAATTTCCTTCG
AjChr017.137	AjChr017.137 F	GAGGGCTTCAGTAATTGGCGAAC
	AjChr017.137 R	CAATCCATCCATCGGGCTGC
AjChr017.138	AjChr017.138 F	GGGCAAGAGATATGAAACAGGATATCAG
	AjChr017.138 R	CACAATTATTTGAATGGGTTTCATTGTCTTCC
AjChr017.139	AjChr017.139 F	GAACGTACCCTTCGACAAGCACA
	AjChr017.139 R	CACTTTTGTGGTATAACCCAAGCCC
AjChr004.731	AjChr004.731 F	CTGCGACCATGGACTTCTCACG
	AjChr004.731 R	GAATGAACCTGTTGGATAACCTCTTCC
AjChr017.305	AjChr017.305 F	GGTGAAGGTTCAGCACAATCCG
	AjChr017.305 R	CATCGCTGAGTTTTTAGCCAAATTGAGG
AjChr017.306	AjChr017.306 F	CAGGATCCTGCAGTTGCTGCTAC
	AjChr017.306 R	CACATACTCTAACAAGCCTTCAAGTTCG
AjChr017.415	AjChr017.415 F	GCTCGGACTATACAGCGGATAGAC
	AjChr017.415 R	CACGATTACACGTATAAGGAGGTTGTCC
AjChr017.416	AjChr017.416 F	GTAGAGAGTAACCTCAGACACATGCG
	AjChr017.416 R	GCGACACTCAATACAGTTAAGCCTTG
AjChr017.417	AjChr017.417 F	CAAGACGCGCCATTCCTATCG
	AjChr017.417 R	CGAACATGGTTATATCAATGATTTGGTTCAGG
AjChr014.518	AjChr014.518 F	GGAAACCAATCAATGATATTGCTGACGG
	AjChr014.518 R	GTTGCTAGGCTGAATTTCACTCC
AjChr015.591	AjChr015.591 F	GGGATAAAGGAATCTACAGTCGGAATGG
	AjChr015.591 R	GCTTGTAGGTAAAGAACTTGGTCCTTACG
AjChr010.638	AjChr010.638 F	GCAGAGATGAAGGCTTATATCGTCC
	AjChr010.638 R	GTCCTCCTTATCGCAAGCCCA
AjChr015.701	AjChr015.701 F	CAACCTCAACAGGGGAAATTATTGCC
	AjChr015.701 R	GCCTGGTATCTTGTCATGCAATGACC
Aj-tubulin	Aj-tubulin F	GTTGGTCAGGCTGGTGTCCAG
	Aj-tubulin R	CCACAGTGGGTTCCAGATCCAC
Dm-actin 5C	Dm-actin 5C F	GGCGCAGAGCAAGCGTGGTA
	Dm-actin 5C R	GGGTGCCACACGCAGCTCAT

## Sheet: Table S7
Table S7. RNAi target genes and primers.
Genes	CDS sequences	Primers	Primer sequences (5'-3')
AjChr007.600	ATGCCAACAATGAGGTCAATTTTTGTTTTGGTGATAGTATCAATGACCTATTCAGCCACATTTGGTATGTCTATAGACGATTCAACGATTGCGGAACAGCACGAAATCACAGTGAACAGTGAAGTGGTGCTGGTAAAACAGAACGAGTTGATCGATATCGTTACCGACTTCGAATTGGAGCATCTCGCTTACGAATGGACAGTGCAAAAAATTACAGATATAATTGCGAGCTCAAATCTCTGTATCTCTTCACCCATGTTCCCTGCAAAAGATAAAATCTCATCATGGAGAATAAAGGTGTGTCCAAGGAAAGAGGACATGGACTTGACAGTGACACTTCATCGTCCGAACGAGGGTGCAGAAGGCAGTTTTGCACATGAGACAATCAAAGGGGTGGTA…	AjChr007.600 F1	TAATACGACTCACTATAGGGCGATTGCGGAACAGCACGAAATC
		AjChr007.600 F2	CGATTGCGGAACAGCACGAAATC
		AjChr007.600 R1	GCGTCACAATTTTACTCGGCATCTC
		AjChr007.600 R2	TAATACGACTCACTATAGGGGCGTCACAATTTTACTCGGCATCTC
AjChr015.518	ATGTTTGCTCTTATCTTTGCTGTCCTTCTCTTATCATTCCAGGCGACTGCAGCGACATTTGATGATGAGTTGTACTCTTATATGATGGGGACTGCCAATACGAAGGGAGCTTTTCGCCAAACAATCCACAAATATGATATTGCCGATGGAGTCGCCGAGACATTAGTGCAGAATTTGTTACATAATATAAGCACTCTTCGGGGTTCCTATGGAGAGACCAAGGCCCAAACTATCAGGAATAAGCTCAATGCAAAATTGGAGGAGAAGAGCGCTGGAAAGGAGACAAGCTGCTCGAAAGCTATTGAGGAAATTGTCACGAAGAATACGCAAATGCAGAGCAAATTGAATGAGAATATAAATGCCACTCTCATTCAGTGGCTACGTCAATACGTCAAAATG…	AjChr015.518 F1	TAATACGACTCACTATAGGGCTTATCATTCCAGGCGACTGCAG
		AjChr015.518 F2	CTTATCATTCCAGGCGACTGCAG
		AjChr015.518 R1	CTCCCTTGTTGTTGTTTGCAGATCGAC
		AjChr015.518 R2	TAATACGACTCACTATAGGGCTCCCTTGTTGTTGTTTGCAGATCGAC
AjChr003.401	ATGACATCAGTACGTGTCGTAAACATGGGCCATTTTCTGAAGCTATCCACCATCGTTCTCTTTGGGACCATCCTTATGAGTTCGGTGCATGGGAACCCCGTCAACCCAATCCAAGCGGTCTTGGAAGTTCCTGGAAAAGTCCTCGAATTCGGCAGAGATGTCGCTGATACGGTTTTGACCGGAAAGACACTGGAGCAAGAGAAAGAGCTGAATCCCACCGCCCACATTCGTGAAGCCAAGGGCTTGACAATTCCTGGAAAAATTCTCGGACACGGCAAAGATCTCGTAGATGGAATTTTCCACCTCAACGAGCATTATGCACCTAATTATCCACCTACACATCCGGAACCACCTACATACCCACAACCACCTACATATCCTCAACCACCTATATATCTA…	AjChr003.401 F1	TAATACGACTCACTATAGGGGAAGCTATCCACCATCGTTCTCTTTG
		AjChr003.401 F2	GAAGCTATCCACCATCGTTCTCTTTG
		AjChr003.401 R1	GTAGGGGATATATGGGTGGTAGTAGATATATAGG
		AjChr003.401 R2	TAATACGACTCACTATAGGGGTAGGGGATATATGGGTGGTAGTAGATATATAGG
AjChr007.599	ATGTCACCATCATCGCTGCTCAGGACCCTCTTCCTGACCATCGCCTTAACCACTCTAGTTTCCTCACACACGCTCACAGCTCGAACAGCGCTCGAGCAGAAGAATTTGGGCTACCGATGGACCATAAAAAACCTGAAAAAAATTCTCGCTCAAAATAAGCTCTGCATTTTTTCACCGATGCTGGCTTCAGATGATGAGAAATCGAAATGGAGCATAAAGCTATGCCCAAAAGCTGATAACATTAGCGTTAGCGTAAGACTTCACCGGCCTAAGGAACTCTCCGAAGGTAGTTACCAGCATGACACTGTAACTGGTACCCTAAAGGTTGACGGAATTTCTGAAGAATCTGCCATATTCCCATTGGAGAATCATGCTCTGCATGTCGACTCCGACTCACAT…	AjChr007.599 F1	TAATACGACTCACTATAGGGCCCTCTTCCTGACCATCGCC
		AjChr007.599 F2	CCCTCTTCCTGACCATCGCC
		AjChr007.599 R1	CGGCGACGGTATACTCGGTC
		AjChr007.599 R2	TAATACGACTCACTATAGGGCGGCGACGGTATACTCGGTC
AjChr008.918	ATGAAGTGTCTACTCTTCGCTCTTGCTCTGATTGTCGTGCTCGGTTACTTCGGCGCTGAAGCTACCACGACACAGACGGGTCATAATGAAGAGCTTTGGGGAAACTTCGAAACACATCCTCAGGGTGGCAAGAAAGCAAACGGCAAACCTTGGGGAGAAGAAGAATGTGACAACCTGTGTGGCGAAGACAAATCTTCATTGAGAGCTTATGGAGAATGCCTGTGTCGGGAGGCCAACTTCTTTGTGAAGGGCTACCGAGCGCTTACGGGGAGGAAGTAA	AjChr008.918 F1	TAATACGACTCACTATAGGGGAAGTGTCTACTCTTCGCTCTTGCTC
		AjChr008.918 F2	GAAGTGTCTACTCTTCGCTCTTGCTC
		AjChr008.918 R1	GGTAGCCCTTCACAAAGAAGTTGG
		AjChr008.918 R2	TAATACGACTCACTATAGGGGGTAGCCCTTCACAAAGAAGTTGG
AjChr015.517	ATGAAAATAATTTTGATAGTCTTCGCTGTTGTCGTAACATCCAGCGCCCAGTCGTTATATCCCGAGCAGATTCTCGCTGATTATGTAGTGGAGAATACGGCAGTGAAGAGAAATTTGAATCAACTATATACCATCGAGAAAACTGTATATGATCAGGTCAACTTGCACTTCGTAAATGTGCATAACACCCTATCGGAATATCGTTTTCGCTATGGCCCCATTACAGCTTGGTTCTTCCAGGAGAAGTACGGATCTAAAATGGCTGCATTGAAGAAAGTGTCCAATGAGTCTGATTGTACAAGACAAGCAGCGAATCTTCTAAGTCTGAGTTCATTTAAGCAAAGATTGCTCTTAATGGCTATAGAACATGCCGTGAATAGCTGGAAAAATGAGTTCGAT…	AjChr015.517 F1	TAATACGACTCACTATAGGGCATCCAGCGCCCAGTCGTTATATC
		AjChr015.517 F2	CATCCAGCGCCCAGTCGTTATATC
		AjChr015.517 R1	CGCCAAGTGCGTTATGTGCATC
		AjChr015.517 R2	TAATACGACTCACTATAGGGCGCCAAGTGCGTTATGTGCATC
AjChr011.513	ATGTCCAATTCCATAAATTTTTTTGTTTTAATTAGTTTTGCGGCCATTCAGGTGGCAATGGGTATCAAATGCTATGATAAACCGTTCGAAGAATACATAGAGGCGTGCGTTGGCCAAAACCCAGATGCAGTTCACCGGACAGTTTGCCAATATACCAATGCTGGAGTTATCAGCGAAGATCTCGAGTTCAATGTGGCGAGATTTAAGGAATTGGTGCAACCGCATATTGTCGAGGGTAGGGAGGATTTGGCGAAGGAACACTTCGACGCGCTACAGGTCTGCGTGGACGAAGGCTTAGTAGGTCATAGTGGATATGACATACTTGACAGTTTGAGGATCTGCCCAGAATTCCGGGATACAAGGCTCCAGCTCCTAAAAGCGTTATGTAAAGATTAG	AjChr011.513 F1	TAATACGACTCACTATAGGGGCCATTCAGGTGGCAATGGG
		AjChr011.513 F2	GCCATTCAGGTGGCAATGGG
		AjChr011.513 R1	CCTTGTATCCCGGAATTCTGGGC
		AjChr011.513 R2	TAATACGACTCACTATAGGGCCTTGTATCCCGGAATTCTGGGC
AjChr001.1006(VID-1)	ATGTCCCTAAAGCTGTTACTCTGTATAGCTCTGCTATTCAGCTTTGGGATATCGTCGGCTTTACAACAAATTCGTGACGGTTTAACGAAGGCAAAAGATATTATAGAAGGATTAGAGGGAATCAGAGTTGCTTTTGATGAGGCAAAAGGATTGCAAATGATTTCTGACAAAATTGATGAGATTGCTGCTAAAGTGACAAGTATGGATGATAATTTGTCGAAATCAATTCAAACCATTGAGGCGAAAGTAGAGGAAATGGCATTGAGGAGCCTAGTTGATGCCATTCATATGACCCTTCTGGATCGTCTGGGGGACGTTGAAGCAGTATATGCAAGAGTTAACTCAACGTTTCGGGGGTCAGGAAACTTGGTACTTGTTGGAGAGCGGTTAATTCAAAAC…	AjChr001.1006 F1	TAATACGACTCACTATAGGGGGCATTGAGGAGCCTAGTTGATGC
		AjChr001.1006 F2	GGCATTGAGGAGCCTAGTTGATGC
		AjChr001.1006 R1	CCTTGTCCGAACCTCGGTC
		AjChr001.1006 R2	TAATACGACTCACTATAGGGCCTTGTCCGAACCTCGGTC
AjChr015.702	ATGATGTGGAAAGTAGCAATTTGCGTTGTAGTCATTACTATTTGCTGTCATGAATCGTCGGCTTTATATGAAGATGTGAAACAATATGCGAAAGAAGTTTTCCAAGTACTGGGTGTTACCAAAAAAGGTCCAGGAGAGTATTACAGTGATGGAAAAGCAGTTGTTGACTCAATTATACACAATGTTCATTCAGACCAGTATAGTGTAAGTCAATTCACTGCTATATCACGTAAGGGACAAAATGAAGCGAATGTTGGCTCAACTATCATACAAGGACTTGCGAGGTTCATGGAGATGCGACCATTCAAGGCAAAACTTGAAGACAGCTTTACTGATATACATGCACAATACCAAAATCTTATCCAAAAGCTTATACGCCCAGGAGGAACTATGAATGAA…	AjChr015.702 F1	TAATACGACTCACTATAGGGGCGAAAGAAGTTTTCCAAGTACTGGG
		AjChr015.702 F2	GCGAAAGAAGTTTTCCAAGTACTGGG
		AjChr015.702 R1	GTGATTCTTTCAACCCATTCCTCTCCC
		AjChr015.702 R2	TAATACGACTCACTATAGGGGTGATTCTTTCAACCCATTCCTCTCCC
AjChr011.149	ATGAAGTTCGTAGTACTGTTCGCTTTAGTGCTCCTAGGGTCCCACTCTTTGATAGCAGAAGCAAGTACAGCAGCGCGAATCGCCGGACAATCCCACGGCAACCCATGGCGATTTTGGCTGGAGAAAATCACCGGTCCTAAACGTAAAAATTCGGCGCACGATTCAGAGGAAGATTCGATGAGATATGACCAATTACCCATGGAGGTCTCATCGACTCTGTCACCGGCTATTGAGAAAATGGTGAAAGGAGTAGAGAGGCAGAAGAAAAAACGTAAGCATCATCATAGGAACGACCATGATAGCATGGCCAACAGTGCGTTCGTTGATAGTTTCGAACGGAGTGGAAAAGACGAAGACCCCGCGAGTAAACTTGCCGGTAGACTCTTGTATGGCTGA	AjChr011.149 F1	TAATACGACTCACTATAGGGGAAGTTCGTAGTACTGTTCGCTTTAGTG
		AjChr011.149 F2	GAAGTTCGTAGTACTGTTCGCTTTAGTG
		AjChr011.149 R1	CTTTTCCACTCCGTTCGAAACTATC
		AjChr011.149 R2	TAATACGACTCACTATAGGGCTTTTCCACTCCGTTCGAAACTATC
AjChr002.960(VID-2)	ATGAGAGGGACTGGCTGGTTCATATTGTTACTAACTGTGGTGATATCAGTGGATAATTCATCAGCCAACATTCTCAATGAAATCTTGGACACATTTAACCTAAATTCCAAAGAGATGAAGCTTTTTTGTAATATTACCGACGGTGCTTTCAAAGCGTTTGGTGATATTACCGCGGGCTACAAGGCAGTGAAAGATATAATAGCCTTATTCCAAAAAACTAAGCCCTCATTACTGGAGAGAACGTATTTGAAAATTGAGAAGTTGGATAGACAAATTGAGACTGTCTATCGCCATTTGCAAGCTAAATTGAATAAATTGGACAGGGCAGTTGAGCAGGCTGAACGATTGAATTTGCTATATGGCCGTAAAAGAGAAGCTGCATCAGCAATCAGCATTGTT…	AjChr002.960 F1	TAATACGACTCACTATAGGGGCCCTCATTACTGGAGAGAACG
		AjChr002.960 F2	GCCCTCATTACTGGAGAGAACG
		AjChr002.960 R1	GCAGGAATTAGATCACGAGTTGAACTATCC
		AjChr002.960 R2	TAATACGACTCACTATAGGGGCAGGAATTAGATCACGAGTTGAACTATCC
AjChr017.345(VID-3)	ATGAAAAAATTCCGTTGGTTAAATTTCCTAATATTAGCAATAATATCATCAAATATTGCATCAGCTAATCACATAAATACGATGAGAGAAATAATCGATCGAGTTAATAACGTAAAGCAAAATTTTGCATCTACAATGTCAAGAAGTATAAACCTGTATAGGCAATCGCGTAATAGTGGACCTGAGGTTCTAGATCTCTACCATGAGAATCAAGTAAAAGTGAGCGACTTATTTTTGCAACTCAATGAAATGGATACCTCCAAAAAATTCAGCAAAACATTATTGGGAAGAATGTGTAGTGAAGATGAAGATCTTACCGATATTATCAAAAGAATTATGAACGAATTAAAACGTTTGCTAGCCGCAGCTCAAATACCAATTACATCGTATGGTAACGAT…	AjChr017.345 F1	TAATACGACTCACTATAGGGGCTAGCCGCAGCTCAAATACC
		AjChr017.345 F2	GCTAGCCGCAGCTCAAATACC
		AjChr017.345 R1	CACCACAAGATGTCCATGTACATGG
		AjChr017.345 R2	TAATACGACTCACTATAGGGCACCACAAGATGTCCATGTACATGG
AjChr016.229(VID-4)	ATGCAGCTATCCACAAATATCATAGTAGTGATTGTGGTTCAATCACTTGGACACTGTGCAGCATTTACACTGTTTGATGGATTGGGCGTTGGGATTGATGAAGCTGGTGAACTGGCTCATAAAGTATGGAATTTCTTACGTACAGGACATGAAGACGAATCCAACGAAAAAAGATTCGAATTTAATAGAACTGGATTACCGATTCCTGACCTACGATTTTTGGGCCTATTATCATCTTTCCCGGTACTCGATAGGTCATTGGCTAAATTCCTAGGACATAATATTGAAGGAGAGAACGACGCATCTTTCAAATCGCTCTTAAGCGAATTCAATAGAAAAACACAGAAAATCGAGGCTATATTTAACGATATTTTGCCATTAATACCTGAAGATGGCGAT…	AjChr016.229 F1	TAATACGACTCACTATAGGGCCAAATTGGCGAAATCAAGGAAGC
		AjChr016.229 F2	CCAAATTGGCGAAATCAAGGAAGC
		AjChr016.229 R1	CAACTTTACCGTGCTGATCTGAAACTGT
		AjChr016.229 R2	TAATACGACTCACTATAGGGCAACTTTACCGTGCTGATCTGAAACTGT
AjChr017.346(VID-5)	ATGCATGTATTTAATTTTTTAATAACAATTATTATTCAATGTGGAGTTCAATGTATTAGTGCATCAATATTTAAGGACACTGGTGCGGGAATTGATGAAGCATTTGATTTTGGCACCGCCGTATGGGAATTAATTGGGAAGAATGGTGGAACTGATAATGACCTTCAATTATCTGAGTTAACAGATATAACGGGTATGACTAGCGTAGATTTACGGGAAATATTGATAGAATTAGGAGATGCATTGGAAATGAGCTTGGGCAAAGGCAATGCTAAATCAGTGCTAATGACAATTGAAAGAAAACCAGATGTGCCAACAATTGAATCGTTCATTGCTGAGTTTAACAGAATGGTCCAGCAGATTGATCAAGTCTATGATGATATATCATCATTGATACCT…	AjChr017.346 F1	TAATACGACTCACTATAGGGGGAAATGAGCTTGGGCAAAGG
		AjChr017.346 F2	GGAAATGAGCTTGGGCAAAGG
		AjChr017.346 R1	GGTAATCCGTTCGCAATTTTCGTTC
		AjChr017.346 R2	TAATACGACTCACTATAGGGGGTAATCCGTTCGCAATTTTCGTTC
AjChr015.102	ATGTTGAAGCGTCAAATTTTGTTAATATGTATTGTCTCTTGTACGCATCCGTCGTTGTGTTGGATCACTGACATTCTAAAAATGGGGAAGGCCGTGTGGAAGGTAGCGCAACGGGCCCCAGACATGCAAAGTCAGATGGATGTGTATCAGAAAGTATTTGAGGTATTAACTGGCAGTGATGAAACTATAATGGAGATGAATGAAAAAATCACTCAGTTAACTACAAACATGAAAAAACTCGAACATGCTATGAACCAGCGTTTCGATGCTCTGCAAGAAATACTGAGCAACATTCCCAATGCCATAGCTTTGAATGAGCACTTAAAAGATTATCGCATCTTTCTAGCACCGATAAATGACCAGTATGATGAACTCATGAGGCATATGAAAAGTTCTTAC…	AjChr015.102 F1	TAATACGACTCACTATAGGGGTCTGGGCACGGACCGAATATTG
		AjChr015.102 F2	GTCTGGGCACGGACCGAATATTG
		AjChr015.102 R1	GAATAGGACTATGCAGATCATAAGAGGGG
		AjChr015.102 R2	TAATACGACTCACTATAGGGGAATAGGACTATGCAGATCATAAGAGGGG
AjChr013.115	ATGCACAAGTTGCTAATTTGTGCTGTCGTGGCAATTCTCTGTGCTCAACAATCATGGGCTTTTTCCGGTGGTGTAAAAAAATTTGCGAGCGATCTGTCGAAAATAATGCAAGCAGCTAAAAAATCGGGATATGTGAAAGATAAGGCATTGCTCATACAAAAGCCCATTGACATCAAATACCACGATATATTTTTTACATTCAAAGCTATAAAACGTCAAGCGGAAGTGGAGCATCACCATGCGCTAAGTATGATAGCAAGATTGGCCAAGGAAGTGTCAATCTCGGAAATGGAAGAACAATTAAACAGCGACATGACCAATATTCATAAGGAATTTATGAGCCTCCTGCAGACATTTGAAAAATCGGAAAGTTTGGAGACCAAGTGGTTTAATCACTCT…	AjChr013.115 F1	TAATACGACTCACTATAGGGGCGACTCGCGGAGTACATAAGAAG
		AjChr013.115 F2	GCGACTCGCGGAGTACATAAGAAG
		AjChr013.115 R1	CGAAAGAGACATCGCCAGCTGTAC
		AjChr013.115 R2	TAATACGACTCACTATAGGGCGAAAGAGACATCGCCAGCTGTAC
AjChr017.137	ATGAGGTTTCCAACTCTTGTGTTATTTTTCATATTGTGTAGCTTTCAGTACACCAGCGGGGTTCAGCACTTACTCAATAAAGTTGCCCGTGTGTACGACATAACAGAAAGGTTGATCAATGTTAGCACCACAGCTCGTAGTCTAGAATCAATGCTAGCCAAATTTAAAAATGAAAATACGGGAATTGGCGAAGTGATGACGGAGCTCATGACAGAAGTTAAAGGAATCAAGAATACACCAATAGATGAAATATTTAACTTTATCAAAAATCTCATGGTTCAAATTCGATCTAAAGTCAATATGTTTGACTGGGCTCGAAAGATCAAAGACGATATAAGACACATCGATGTGGTATACGGAGAATTCTCGACGCTTTATGACGTTTCAGCGAGTGTACAG…	AjChr017.137 F1	TAATACGACTCACTATAGGGCCGAGTGAGGTCTTATGTGAGGC
		AjChr017.137 F2	CCGAGTGAGGTCTTATGTGAGGC
		AjChr017.137 R1	GCAGTGTGCCTTGCTTAACTTGC
		AjChr017.137 R2	TAATACGACTCACTATAGGGGCAGTGTGCCTTGCTTAACTTGC
AjChr017.138	ATGAAGGTTCCAAATCTCATATTTTTGGTTGTCATATGTAGCATTGTGCCCTCGTGGGGTATTCAACATTTGCTGAATAAAGTGGAGCGCTTGCATAAAATCACGACAAACTTGATTCAAGTGAAAGTAACAATCGATACCACCGATTCCATGGTTACGCAATTGACAAAAAAAAGATCGAAAATTGGAAAGGTGATACACAGTGTCATGAAAAGACTGGAAATTTTGCAAAATGAAAAAGATATAGAAGCTACTTTTGGCTTCATCAAAGCGTTGCTGATGAAGCTTCGATCGCAGCACAATATGTCGAAATGGGCAAGAGATATGAAACAGGATATCAGAAATATTGATGCAATATTCCAAGAATTTTCAATACTCTACAATGTTTCTGCCAGCACT…	AjChr017.138 F1	TAATACGACTCACTATAGGGGCCAGCACTAAGTCATGGGAGGC
		AjChr017.138 F2	GCCAGCACTAAGTCATGGGAGGC
		AjChr017.138 R1	CTTCGAGACGACACACTTCGAGTG
		AjChr017.138 R2	TAATACGACTCACTATAGGGCTTCGAGACGACACACTTCGAGTG
AjChr017.139	ATGTTGAAGAAACAAATTTTGCTTATATGTATTCTCTGTTGCACGCAGTTATCCGTAGGTTGGATCACCGATGTTTTGAAAATAGGCAAAGCTTTATGGAAATATGGGAATAAGGCTGCAGAGATGCAGGGCCAACTGGATGTTTATAAAAATGTATTCAACATGCTGACGGGCGATGATAGTGACTCGATGGAGGAAATCAAGGAAAAACTCAATGAGATATCCAACAAAATTGACAAGCTGGAAAAAAACATGGATAACCACTTCGCTGTTATCCAGAAGATGCTGGGTAATTTGCCCGCATCAATAGCTTTAGATGATCAGAAGAAGGATTATCGTCTGCTTGTTGCTCCCATTGATGATCTGTATAATCAGCTCATGCAGTATATTGAGAATGGT…	AjChr017.139 F1	TAATACGACTCACTATAGGGGGCGAATCAGGTAATTGCCCTGG
		AjChr017.139 F2	GGCGAATCAGGTAATTGCCCTGG
		AjChr017.139 R1	GAGCAACGTCATGCTTCTTGTCCG
		AjChr017.139 R2	TAATACGACTCACTATAGGGGAGCAACGTCATGCTTCTTGTCCG
AjChr004.731	ATGTTGAAAACACCGGTGTTGATACTATGTGTGCTCCTCTGCACTCATCAGGGCTCATGCTTCCTCGATTCCGTCTTGAGAGTTGCTCAACTTGTACATACGGTTGCCACTAAAATAACTGAAGCTAAAGGTAACATAGAAACTGGAAAGAAGGCCTACAATAGCCAATTTTTTGTGGAGAGCGATCCGAATGCTGAGGTACTCGGCAAAATTGCTGCAGTATCACGACAGATAGGAAGACTAGAAAGTCAACTAGGAGATCGAATAGTTGATGTCAAATACCGGCAACTTCATCGGCATTTTTTGCAAAAGAATGAGATAACACGTGATGTATGGAAAGAGGATGCAAAGAACCCAATTGCTATTATTGAGAACAACATTTTGAACATGCAGTTGTTG…	AjChr004.731 F1	TAATACGACTCACTATAGGGGGGCCGCAACAGAGAAAATCG
		AjChr004.731 F2	GGGCCGCAACAGAGAAAATCG
		AjChr004.731 R1	CGTTTGCCATCTGTACGATCTTCACTC
		AjChr004.731 R2	TAATACGACTCACTATAGGGCGTTTGCCATCTGTACGATCTTCACTC
AjChr017.305	ATGAACGTGAAAAAAGAAGTGATAGCAGCTAGTTTGCTGATACTAAGTATTCAATTTATAACAAATGTAGCGGGTGAATATCGAGTGACATCAAATGCATTGAAGACCTTTGCAAATGAAATCCTCAATTTGGCTAAAAACTCAGCGATGTTATGGCAGAGAAAGACTGGTAGGTGTCCGTATGAGGAAGAAGCAGATGACTTTCTGTGGAAGATGACGAATCCCTCCATATTGGAGTGGGATGATGAGCTACAGGACGCCGCATTGTACAGTTATGGCATAGTCACACGGAATAGACGTGATGCTGATGGAGACAGTCCTGGCCAGGCGGATAGATTGGATGAGGCAATTGATGCTATGAGCTTTGTTCATTTTTATTTCAAGATGCTGCTGGAGCCA…	AjChr017.305 F1	TAATACGACTCACTATAGGGCGTTTCAAACAACATGATTGTCACTGGC
		AjChr017.305 F2	CGTTTCAAACAACATGATTGTCACTGGC
		AjChr017.305 R1	CCCGCATCAGCGTCATTAACC
		AjChr017.305 R2	TAATACGACTCACTATAGGGCCCGCATCAGCGTCATTAACC
AjChr017.306	ATGAGCATCAAGCAAGCAGTGCTAGCAGGTCTTCTGCTGCTGCTGACCATCCGCTCCGCAACAAGTGAGCATTACCCCATCAATGCCGTTGGATTGACAACAGTCGCGCGTAAATTGACAGATTTGACCAAAGTGGCTGCTAACTCATGGAAGCCAGAGGCTGGTAAATGTCCGTTCGAAAAGAACTCAAGTTTCTTCTTATGGAACACAATGGATCCCTTCCTATTGGACTTGGATGACCAACTGCAGAGTGCCGAAGCGTTCAGCCAGCGAATACTCAGCACCTATCGTGGTAATCCTGATGTTGGTCTGGATGGTGAGAATGGAGTGCATGATGCCCTGGATAGTTTGAGCTTTGTGAATTTTTATTTTAAATTGCTTCTGCTACCAATGCGTGAA…	AjChr017.306 F1	TAATACGACTCACTATAGGGGCTTCTGCTACCAATGCGTGAAAATG
		AjChr017.306 F2	GCTTCTGCTACCAATGCGTGAAAATG
		AjChr017.306 R1	CATGACACCAGTCGTGTGCC
		AjChr017.306 R2	TAATACGACTCACTATAGGGCATGACACCAGTCGTGTGCC
AjChr017.415	ATGTCGAAAAAAATTTCTGTCTTACTGCTCTTTCTGCTATGCAGTTACGAGTCCTCTGGACTCCTTGAAACAATTTGGACCTTGGGTGAAAAAACATTGACACTCTCAACGCAATTCAGAACCATGAAATCCTCAATTTCCAGTTCTGAGGATCTTAGGTCATTTTATCACCAAGAGTCTGAATGGCTGAAGGATGTACTAATCGAAATTAACAAGTTATCACCACAATTCAGCAGAATAGAAGATAGCATGCGTAATGAGTTAGGCCACATCATAAGCTTAGACATCGTGGAAAATGAAGCTACTTATCACAGTTACACCAAAACAATTGATGATGTATACAAAGACTTCAAAGATCACCTTCAGGCGAATGCAACGCTTCAGACTTGGCGGGCATTT…	AjChr017.415 F1	TAATACGACTCACTATAGGGGTGAGACGGTACAGCTGGTACGTC
		AjChr017.415 F2	GTGAGACGGTACAGCTGGTACGTC
		AjChr017.415 R1	CCAGCGTATTTGGCCTTCCATTATG
		AjChr017.415 R2	TAATACGACTCACTATAGGGCCAGCGTATTTGGCCTTCCATTATG
AjChr017.416	ATGTTCAAAAAGCTTTTCTTGGTCTCCTGCTTCCTTCTGTGCACCCATGAGTCTTCCGGCTTTCTCGAATTGGCCTGGCAGTTAGGTAAAGTGGCCTGGAAGCTGTCTTCAGCGTTTGGCGCAATTAAATCAAATGTGGACGGCAGCAACAGTCTCGTTAAAGGTGCCTTCCTCTGGGAAGAATCGGAAAATGTTGAAGTGTTGAATGAAATTGGAGCACTATCATTGCAACTCAGCGGCATGGAGCAGCGGCTAACTACGCAATTGGATGCAATTGTTGACTTGATCAATGATTCGGCCTTTAGGGAAAGAACACAGAGACATAGGGAAAATTTGCGTTACTATATGGAAGCAATTAATGACCAATATATTGAATTACAACGTCTTGTTACCCGTAGG…	AjChr017.416 F1	TAATACGACTCACTATAGGGCAGAAGACGCAAGAGTTTAGGAGAACG
		AjChr017.416 F2	CAGAAGACGCAAGAGTTTAGGAGAACG
		AjChr017.416 R1	CCAAATGTCCATGTCTGATTGCTGAACC
		AjChr017.416 R2	TAATACGACTCACTATAGGGCCAAATGTCCATGTCTGATTGCTGAACC
AjChr017.417	ATGTGGAAAACATTCATACTGTCTATGTGTTTCTTCCTATGGACGAAAGAGTCATCAGGTCTTCTCGAATCACTCTGGCCTCTAGGTGAATCCGCATGGAGCCTCTCCAAAGAATTCGGCAACATGACCGCCTCCATTGATGACCCTTCAACTGACGGCTTTAGATTATTTTTTAAACAAGAATCAGTGCATTTGAAAGAAGTCATCAGCAAAGTCGAAGGATTATCGAGTCTGATGCTCAGAATGGAAGAGAGCATACCGTATGGACTGGACCACATGATAAATTTTGCGTCGCATGATGCGGACGAATCGTTTGCTACTTATACTAAACAAATTAATGATGTATATGGAGAATTCAAGGGGAATCTTCAGCAGAATGCAAGCCTTCAAACTTGGCAA…	AjChr017.417 F1	TAATACGACTCACTATAGGGGCAGGGGTTAGTATTTGTACGACACG
		AjChr017.417 F2	GCAGGGGTTAGTATTTGTACGACACG
		AjChr017.417 R1	CTTCGCTACGAGCTACCCAGG
		AjChr017.417 R2	TAATACGACTCACTATAGGGCTTCGCTACGAGCTACCCAGG
AjChr014.518	ATGAAGGTGAAGAAACACGCGATATCAGCAATTTTACTAGTACTATGCCTTCAATCGATAACGAATGCAGACTATCAAATACCAATCAATGGGTTTGGTTTGATGGAAGTTGGTAAAAAAATCCTGAAATTGTCGAAAGCGGCTGTAGAGTTATGGACTACTAACGAGACTGATCAATGTCCATATAAACAAGACGTAGGAGATTTTCTATTAAAGGAGGCTGACCTCTCGATGTTGGAGTTAGATGAAGAACTCGCGAGTGCTATATCGTATGCTGACGGAACACTGAGAAACATGGGAACGGATCATGAACGAATTATCATCTCTGACAAGCAGAACCTAGATAAAGTGTTAGACTCTCTGAGGATCGTGAATTTCAAATTTGGGGAATTCTTACAT…	AjChr014.518 F1	TAATACGACTCACTATAGGGGCATCACTCCAATGCACGGAC
		AjChr014.518 F2	GCATCACTCCAATGCACGGAC
		AjChr014.518 R1	TGCTAGGCTGAATTTCACTCCAGT
		AjChr014.518 R2	TAATACGACTCACTATAGGGTGCTAGGCTGAATTTCACTCCAGT
AjChr015.591	ATGAACCTTTGGATTTTCATATCACTATGTGTCTTCTGTATGTGTCCTTCACATGCCCTGGATGATCTCCTGGAAAAAGGTACCACCTTGTACAAGATTGTCAAGAAGCTGACCACCATGAACATCGCTGCTGCTACAGCTCAAGACATGGTCAATATCATGAACAGCGGAATGCCAGAAGTTAGCCGATTGCTGCATCAAATGAGGCGAGAGCTTCGAGATTTGGTAACGATTCCAGGTGTAAATTCCACCTTCGCTCTTATCAAACCATTGGTGGAGGTACTTCCACCTGGAGCCAGGATAGATTATTGGGTGCAATATCTTGAGGCTGAGATGAAGCAGATCGATGCCGCCTTTCAGGAATTTTGGATAATTTCCCTGGAGTCCCACGACGCTGAG…	AjChr015.591 F1	TAATACGACTCACTATAGGGGGTCAGTCTGACGCCAATCGC
		AjChr015.591 F2	GGTCAGTCTGACGCCAATCGC
		AjChr015.591 R1	GCCAATTCCCCTAATTGGTACATTCCC
		AjChr015.591 R2	TAATACGACTCACTATAGGGGCCAATTCCCCTAATTGGTACATTCCC
AjChr010.638	ATGAAGATTCGAAAAGAATTTGTTATTGCTTTGCTTCTATGCCTAAATCTCCATATGGTGATGGGTCAACTGTTGATTCCGCACATGTTCATAAAATGGAGCACGGACATATGGAATCTCATAAAAACTGGTTCACGGGACAGACCATCTAGTGCAATGTTCCAGACGTGTTCAAAATCACCCCAATATACTGAAGCACTGTTCAAACGAACAGCACCATCCTTAGTTAAGCACGCGGAGGACATAAAACAGAGCGATATACAAATCGATACACGATTGAAGAACATGGCGGTGGCGCTTAATCGTTTGCCCCATCGAGTGGACCTCGGATTTCGATTAACGAATTTATACGACAAGGTCGACTTAATTAACAAAGTGTTCGACGAATTCCAAAGCGAT…	AjChr010.638 F1	TAATACGACTCACTATAGGGGCAACTATTTCGCTGGAGAATCTGAGG
		AjChr010.638 F2	GCAACTATTTCGCTGGAGAATCTGAGG
		AjChr010.638 R1	CACTCTTTCGGAATTTTCGATGTCTGC
		AjChr010.638 R2	TAATACGACTCACTATAGGGCACTCTTTCGGAATTTTCGATGTCTGC
AjChr015.701	ATGATGAAGATTCAATTATGTGTCTTGCTGTTATTTGCTTGTAGCCAAAGATCATGGGCCTTCTATAATGAAGTTGCTGAACTTGTTGACACTACATTTAGAGCACTTAGTGGTCTCCAAGAAGCTAGCGCCCATAAACGTACAGGACTGAAAATAATTGATATGTTGAATCCGAGAAAAATTGATAGTATAATTGGGTTACAAATGCGAGGCATAAATAAGGCAGTGAATTCTCAGATTTATGCTAATACAGTGGATATAATGAAACGATTGGCTCCTGAAATTGATCTAGACCCGACACATAAGCCACTCCCGGACTTGGTCAATCGAATTGAAAAAGAATTTCAATTATTTATCCGGAATATTCCGCAGGCGACTGATAGTGTATGGCAGCCTTTT…	AjChr015.701 F1	TAATACGACTCACTATAGGGGGCGGATTTATGGAGAAAATTGCGG
		AjChr015.701 F2	GGCGGATTTATGGAGAAAATTGCGG
		AjChr015.701 R1	CACCCATGAAAAATGTGTTATGGTCGTG
		AjChr015.701 R2	TAATACGACTCACTATAGGGCACCCATGAAAAATGTGTTATGGTCGTG
GFP	ATGGTGAGCAAGGGCGAGGAGCTGTTCACCGGGGTGGTGCCCATCCTGGTCGAGCTGGACGGCGACGTAAACGGCCACAAGTTCAGCGTGTCCGGCGAGGGCGAGGGCGATGCCACCTACGGCAAGCTGACCCTGAAGTTCATCTGCACCACCGGCAAGCTGCCCGTGCCCTGGCCCACCCTCGTGACCACCCTGACCTACGGCGTGCAGTGCTTCAGCCGCTACCCCGACCACATGAAGCAGCACGACTTCTTCAAGTCCGCCATGCCCGAAGGCTACGTCCAGGAGCGCACCATCTTCTTCAAGGGCGACGGCAACTACAAGACCCGCGCCGAGGTGAAGTTCGAGGGCGACACCCTGGTGAACCGCATCGAGCTGAAGGGCATCGACTTCAAGGAG…	GFP F1	TAATACGACTCACTATAGGGCAGTGCTTCAGCCGCTACCC
		GFP F2	CAGTGCTTCAGCCGCTACCC
		GFP R1	CTTCTCGTTGGGGTCTTTGCT
		GFP R2	TAATACGACTCACTATAGGGCTTCTCGTTGGGGTCTTTGCT

## Sheet: Table S8
Table S8. Statistics of RNAseq data in this study.
Sample ID	Sample information	RNAseq data (Gb)
E	Egg	3.295
L1	Larva (days 1-2 larvae)	3.356
L2	Larva (day 3 larvae)	3.119
L3	Larva (days 4-5 larvae)	3.158
P1	Pupa (days 1-2 pupae)	4.093
P2	Pupa (days 3-5 pupae)	4.59
P3	Pupa (days 6-8 pupae)	4.834
AF	Female adult (days 3-5 adults)	3.137
VG	Venom glands	3.266
	Pooled*	9.83
*:This sample was pooled from independent samples above equally and subject for full-length RNAseq using the PacBio platform. We mainly used for gene prediction but expression quantification.
